# Supplementary material for: A 16th century Escherichia coli draft genome associated with an opportunistic bile infection
Source: Commun Biol. 2022 Jun 16;5:599. doi: 10.1038/s42003-022-03527-1 (PMC9203756; doi:10.1038/s42003-022-03527-1)
Supplement: Supplementary file 4 — Supplementary Data 1 [file 42003_2022_3527_MOESM4_ESM.xlsx]

## Sheet: ST4995 Strains
Uberstrain	Name	Data.Source.Accession.No..Sequencing.Platform.Sequencing.Library.Insert.Size.Experiment.Status.	Source.Niche	Source.Type	Source.Details	Collection.Year	Collection.Month	Collection.Day	Collection.Time	Continent	Country	Region	District	City	Post.Code	Latitude	Longitude	Lab.Contact	Species	Serological.Group	Serotype	EcoR.Cluster	Path.Nonpath	Simple.Patho	Simple.Disease	Comment	Disease	Bio.Project.ID	Project.ID	Sample.ID	Secondary.Sample.ID	Date.Entered	Release.Date	Barcode	Differences	ST	ST.Complex	Lineage	Subspecies	adk	fumC	gyrB	icd	mdh	purA	recA	Status	Coverage	N50
ESC_BA1099AA	AZ-TG71207	SRR1982178;ILLUMINA;Paired;500;SRX1001066	Livestock	Bovine	Ground Beef	2009	9	NA	NA	North America	United States	Arizona			NA	NA	NA	FOOD AND DRUG ADMINISTRATION, CENTER FOR FOOD SAFETY AND APPLIED NUTRITION	Escherichia coli									PRJNA230968	SRP038995	SAMN02463224	SRS915042	2015-08-27	2015-04-20	ESC_BA1099AA	NA	4995	ST206 Cplx		NA	6	4	5	1	8	8	6	Assembled	48.49	322048
ESC_BA8480AA	7-233-03_S4_C2	SRR1186674;ILLUMINA;Paired;393;SRX483971	Human	Human	stool; Homo sapiens	2009	7	NA	NA	Africa	Tanzania				NA	NA	NA	University of Maryland Institute for Genome Sciences	Escherichia coli									PRJNA233898	SRP039745	SAMN02680246	SRS568277	2015-08-27	2014-03-10	ESC_BA8480AA	NA	4995	ST206 Cplx		NA	6	4	5	1	8	8	6	Assembled	299	160219
ESC_FA6272AA	e2d644d0-fa7c-11e5-b358-3c4a9275d6c8	ERR1791033;ILLUMINA;Paired;445;ERX1854756				NA	NA	NA	NA						NA	NA	NA	SC	Escherichia coli									PRJEB12887	ERP014412	SAMEA4062428	ERS1233538	2017-01-15	2017-01-12	ESC_FA6272AA	NA	4995	ST206 Cplx		NA	6	4	5	1	8	8	6	Assembled	74	221109
ESC_JA6002AA	FSIS11811446	SRR7495369;ILLUMINA;Paired;500;SRX4364810	Livestock	Bovine	animal-cattle-heifer	2018	NA	NA	NA	North America	United States	Utah			NA	NA	NA	United States Department of Agriculture, Food Safety and Inspection Service	Escherichia coli									PRJNA292667	SRP066916	SAMN09624591	SRS3524341	2018-07-09	2018-07-07	ESC_JA6002AA	NA	4995	ST206 Cplx		NA	6	4	5	1	8	8	6	Assembled	165	209384
ESC_KA6704AA		ERR2910152;ILLUMINA;Paired;459;ERX2913312				NA	NA	NA	NA						NA	NA	NA	Wellcome Sanger Institute	Escherichia coli									PRJEB22191	ERP024535	SAMEA104283602	ERS1908580	2018-12-02	2018-11-23	ESC_KA6704AA	NA	4995	ST206 Cplx		NA	6	4	5	1	8	8	6	Assembled	61	189554
ESC_KA8361AA	FSIS11816402	SRR8350815;ILLUMINA;Paired;500;SRX5161777	Livestock	Bovine	animal-cattle-steer	2018	NA	NA	NA	North America	United States	Pennsylvania			NA	NA	NA	United States Department of Agriculture, Food Safety and Inspection Service	Escherichia coli									PRJNA292667	SRP066916	SAMN10612485	SRS4171027	2018-12-19	2018-12-18	ESC_KA8361AA	NA	4995	ST206 Cplx		NA	6	4	5	1	8	8	6	Assembled	167	156741
ESC_KA8893AA	UPCH_166	traces-0AcqbpQ;ILLUMINA;Paired;;NA	Human	Human		2018	NA	NA	NA	South America	Peru			Lima	NA	NA	NA	P. Tsukayama / Universidad Peruana Cayetano Heredia	Escherichia coli													2019-01-05	2019-07-10	ESC_KA8893AA	NA	4995	ST206 Cplx		NA	6	4	5	1	8	8	6	Assembled	97	205648
ESC_MA7578AA	TMP020939	ERR3330326;ILLUMINA;Paired;350;ERX3355041	ND	Avian	ND	2016	7	NA	NA	Africa	Kenya				NA	NA	NA	University of Edinburgh	Escherichia coli									PRJEB32607	ERP115308	SAMEA5611830	ERS3416019	2019-05-30	2019-05-20	ESC_MA7578AA	NA	4995	ST206 Cplx		NA	6	4	5	1	8	8	6	Assembled	81	310582
ESC_MA7676AA	TMP019778	ERR3330220;ILLUMINA;Paired;350;ERX3354935	Human	Human	ND	2015	11	NA	NA	Africa	Kenya				NA	NA	NA	University of Edinburgh	Escherichia coli									PRJEB32607	ERP115308	SAMEA5611724	ERS3415913	2019-05-30	2019-05-20	ESC_MA7676AA	NA	4995	ST206 Cplx		NA	6	4	5	1	8	8	6	Assembled	63	389714
ESC_MA8088AA	PL015176	ERR3329094;ILLUMINA;Paired;350;ERX3353809	Human	Human	ND	2015	10	NA	NA	Africa	Kenya				NA	NA	NA	University of Edinburgh	Escherichia coli									PRJEB32607	ERP115308	SAMEA5611312	ERS3415501	2019-05-30	2019-05-20	ESC_MA8088AA	NA	4995	ST206 Cplx		NA	6	4	5	1	8	8	6	Assembled	87	306167
ESC_NA7612AA	PSU-1932	SRR9987791;ILLUMINA;Paired;;SRX6727181	Livestock	Bovine	ND	2016	NA	NA	NA	North America	United States	Indiana			NA	NA	NA	PulseNet Next Generation Subtyping Methods Unit	Escherichia coli									PRJNA357722	SRP101500	SAMN12587962	SRS5279122	2019-08-20	2019-08-16	ESC_NA7612AA	NA	4995	ST206 Cplx		NA	6	4	5	1	8	8	6	Assembled	207	145794
ESC_OA2922AA	19SD07GB06-EC	SRR10165347;ILLUMINA;Paired;500;SRX6890722	Livestock	Bovine	Ground Beef	2019	7	NA	NA	North America	United States	South Dakota			NA	NA	NA	FDA Center for Food Safety and Applied Nutrition	Escherichia coli									PRJNA292663	SRP161673	SAMN12822670	SRS5423701	2019-09-24	2019-09-23	ESC_OA2922AA	NA	4995	ST206 Cplx		NA	6	4	5	1	8	8	6	Assembled	157	56883
ESC_QA5357AA	1.1102	SRR3545442;ILLUMINA;Paired;;SRX1775151				NA	NA	NA	NA	North America	United States	California		Los Angeles	NA	NA	NA	Beijing Forestry University	Escherichia coli									PRJNA319751	SRP074089	SAMN04903929	SRS1446540	2020-02-14	2017-04-11	ESC_QA5357AA	NA	4995	ST206 Cplx		NA	6	4	5	1	8	8	6	Assembled	291	189522
ESC_QA5359AA	1.1499	SRR3545440;ILLUMINA;Paired;;SRX1775149				NA	NA	NA	NA	Europe	France	Ile-de-France		Paris	NA	NA	NA	Beijing Forestry University	Escherichia coli									PRJNA319751	SRP074089	SAMN04903927	SRS1446538	2020-02-14	2017-04-11	ESC_QA5359AA	NA	4995	ST206 Cplx		NA	6	4	5	1	8	8	6	Assembled	333	86601
ESC_QA5360AA	1.1557	SRR3545439;ILLUMINA;Paired;;SRX1775148				NA	NA	NA	NA	Europe	Germany	Berlin		Berlin, Stadt	NA	NA	NA	Beijing Forestry University	Escherichia coli									PRJNA319751	SRP074089	SAMN04903926	SRS1446537	2020-02-14	2017-04-11	ESC_QA5360AA	NA	4995	ST206 Cplx		NA	6	4	5	1	8	8	6	Assembled	206	115571
ESC_QA5373AA	1.1280	SRR3545426;ILLUMINA;Paired;;SRX1775135				NA	NA	NA	NA	Europe	Switzerland	Zurich	Zurich District	Zurich	NA	NA	NA	Beijing Forestry University	Escherichia coli									PRJNA319751	SRP074089	SAMN04903913	SRS1446524	2020-02-14	2017-04-11	ESC_QA5373AA	NA	4995	ST206 Cplx		NA	6	4	5	1	8	8	6	Assembled	99	118073
ESC_QA5379AA	1.2527	SRR3545420;ILLUMINA;Paired;;SRX1775129				NA	NA	NA	NA	North America	United States	California		Los Angeles	NA	NA	NA	Beijing Forestry University	Escherichia coli									PRJNA319751	SRP074089	SAMN04903907	SRS1446518	2020-02-14	2017-04-11	ESC_QA5379AA	NA	4995	ST206 Cplx		NA	6	4	5	1	8	8	6	Assembled	225	119218
ESC_SA2167AA	ATCC 11229	SRR9733699;ILLUMINA;Paired;;SRX6490719				2004	NA	NA	NA						NA	NA	NA	Uniwersytet Wroclawski (University of Wroclaw)	Escherichia coli									PRJNA555823	SRP216000	SAMN12330954	SRS5139397	2020-09-01	2020-08-01	ESC_SA2167AA	NA	4995	ST206 Cplx		NA	6	4	5	1	8	8	6	Assembled	160	189554
ESC_SA3773AA	CVM N19EC0555	SRR12705028;ILLUMINA;Paired;;SRX9184056	Livestock	Bovine	Ground Beef	2019	NA	NA	NA		United States	Colorado			NA	NA	NA	FDA-CVM	Escherichia coli									PRJNA292663	SRP161673	SAMN16245122	SRS7420884	2020-09-30	2020-09-24	ESC_SA3773AA	NA	4995	ST206 Cplx		NA	6	4	5	1	8	8	6	Assembled	131	127848
ESC_TA6202AA	2014CRE_2	SRR13077232;ILLUMINA;Paired;;SRX9524371	Human	Human	Homo sapiens; Intermediate-Care Facility	2014	NA	NA	NA	Asia	Singapore				NA	1.3521	103.8198	National University of Singapore and Genome Institute of Singapore	Escherichia coli									PRJNA674942	SRP293024	SAMN16824584	SRS7731501	2021-01-01	2020-12-10	ESC_TA6202AA	NA	4995	ST206 Cplx		NA	6	4	5	1	8	8	6	Assembled	146	59093
[truncated: 6 more columns]

## Sheet: A0 Strains
Genome	STW	STIP	Serotype	fimH	Host	Pathovar	Reference
R1B6A7	607	378	O10:H12	fimH305	Human	ExPEC	PMID: 33952335
005-x	607	378	O32:H12	fimH305	Human	Commensal	doi: https://doi.org/10.1101/2021.06.24.449745
H1-001-0066-P-C	1434	817	O18:H14	fimH53	Human	ExPEC	PMID: 33952335
001-011	1434	817	O18:H14	fimH53	Human	Commensal	doi: https://doi.org/10.1101/2021.06.24.449745
H1-001-0120-M-A	1434	817	O18:H14	fimH53	Human	ExPEC	PMID: 33952335
001-025	1434	new	O18:H14	fimH54	Human	Commensal	doi: https://doi.org/10.1101/2021.06.24.449745
007-002	1072	378	O4:H4	fimH24	Human	Commensal	doi: https://doi.org/10.1101/2021.06.24.449745
ROAR383	1072	378	O4:H4	fimH24	Human	Commensal	doi: https://doi.org/10.1101/2021.06.24.449745
R1B3I1	1072	new	O4:H4	fimH24	Human	ExPEC	PMID: 33952335
REL606	93	new	O7:Hneg	fimH427	Human	Commensal	PMID: 19786035
ROAR420	93	83	O15:H33	fimH41	Human	Commensal	doi: https://doi.org/10.1101/2021.06.24.449745
H1-001-0105-C-P	1594	83*	O21:H4	fimH30	Human	ExPEC	PMID: 33952335
H1-004-0027-B-P	93	83	O5:H10	ND	Human	ExPEC	PMID: 33952335
H1-001-0108-S-J	2253	83	O15:H33	ND	Human	ExPEC	PMID: 33952335
R1B2G1	93	412	O5:H10	ND	Human	ExPEC	PMID: 33952335
004-027-c1	93	83	O5:H40	fimH32	Human	Commensal	doi: https://doi.org/10.1101/2021.06.24.449745
ROAR394	new	412	O5:H10	ND	Human	Commensal	doi: https://doi.org/10.1101/2021.06.24.449745
LBC1a	93	83	O129:H52	fimH27	Human	Commensal	doi: https://doi.org/10.1101/2021.06.24.449745
LBC3a	93	83	O129:H52	fimH27	Human	Commensal	doi: https://doi.org/10.1101/2021.06.24.449745
003-029	93	new	O5:H4	fimH32	Human	Commensal	doi: https://doi.org/10.1101/2021.06.24.449745
H1-006-0014-H-P	93	17	O11:H52	ND	Human	ExPEC	PMID: 33952335
ROAR413	93	17	O5:H4	ND	Human	Commensal	doi: https://doi.org/10.1101/2021.06.24.449745
VDG455	93	17	O15:H4	ND	Human	Commensal	doi: https://doi.org/10.1101/2021.06.24.449745
H1-003-0098-J-H	93	17	O5:H4	ND	Human	ExPEC	PMID: 33952335
H1-003-0003-A-N	93	17	O5:H4	fimH54	Human	ExPEC	PMID: 33952335
R1B5A9	93	new	O5:H4	ND	Human	ExPEC	PMID: 33952335
101-1	5655	83	O5:H10	ND	Human	EAEC	PMID: 18676672
R1B1E2	new	new	O16:Hneg	fimH54	Human	ExPEC	PMID: 33952335
R1B15H1	1486	new	O12:H20	fimH54	Human	ExPEC	PMID: 33952335
R1B13B6	710	new	Oneg:H30	fimH54	Human	ExPEC	PMID: 33952335
H1-007-0045-R-M	8107	new	O75:H38/55	ND	Human	ExPEC	PMID: 33952335
H1-001-0129-R-J	409	new	O7:H38/55	ND	Human	ExPEC	PMID: 33952335
H1-001-0029-V-P	540	716	O9:H30	fimH54	Human	ExPEC	PMID: 33952335
ROAR369	540	372	O176:H30	fimH54	Human	Commensal	doi: https://doi.org/10.1101/2021.06.24.449745
025-025-c1	2524	new	O6:H33	fimH53	Human	Commensal	doi: https://doi.org/10.1101/2021.06.24.449745
H1-001-0092-L-F	45	new	O25b:H30	ND	Human	ExPEC	PMID: 33952335
R1B15A1	540	new	O11:H11	fimH879	Human	ExPEC	PMID: 33952335
53638	6	967	O124:H30	fimH23	Human	EIEC	PMID: 27271741
PAR25_7	new	new	O34:H4	fimH34	Human	Commensal	doi: https://doi.org/10.1101/2021.06.24.449745
VDG401	1800	413	O82:H21	fimH1254	Human	Commensal	doi: https://doi.org/10.1101/2021.06.24.449745
ROAR435	1495	389	O133:H4	fimH34	Human	Commensal	doi: https://doi.org/10.1101/2021.06.24.449745
001-033-c1	2967	new	O148:H30	ND	Human	Commensal	doi: https://doi.org/10.1101/2021.06.24.449745
H1-002-0057-F-J	685	698*	O93:H30	fimH54	Human	ExPEC	PMID: 33952335
H1-001-0031-C-M	1684	532*	Onovel1:H10	fimH23	Human	ExPEC	PMID: 33952335
H1-003-0109-M-D	301	new	O80:H2	fimH54	Human	Hybrid ExPEC/InPEC	PMID: 33952335
012-004-ccl	758	new	O51:H10	fimH884	Human	Commensal	doi: https://doi.org/10.1101/2021.06.24.449745
ATCC8739	3021	new	O146:H20	fimH40	Human	Commensal	No reference GenBank: CP000946
005-006	398	858	O8:H20	fimH54	Human	Commensal	doi: https://doi.org/10.1101/2021.06.24.449745
H1-001-0051-L-F	398	new	O8:H20	fimH54	Human	ExPEC	PMID: 33952335
R1B15I2	398	858	O8:H20	fimH171	Human	ExPEC	PMID: 33952335
R1B2G2	1711	11	O9:H4	fimH56	Human	ExPEC	PMID: 33952335
001-001-P1	7343	new	O9:H4	fimH34	Human	Commensal	doi: https://doi.org/10.1101/2021.06.24.449745
H1-004-0043-G-R	7343	398*	O9:H4	fimH34	Human	ExPEC	PMID: 33952335
004-009-ccl	46	398	Oneg:H4	fimH34	Human	Commensal	doi: https://doi.org/10.1101/2021.06.24.449745
H1-002-0038-D-O	398	new	O133:H20	fimH54	Human	ExPEC	PMID: 33952335
006-002	new	492	O8:H9	fimH122	Human	Commensal	doi: https://doi.org/10.1101/2021.06.24.449745
003-006	398	new	O153:H9	fimH54	Human	Commensal	doi: https://doi.org/10.1101/2021.06.24.449745
R1B1C6	1122	new	O99:H10	fimH54	Human	ExPEC	PMID: 33952335
034-019-c2	216	new	O11:H4	fimH69	Human	Commensal	doi: https://doi.org/10.1101/2021.06.24.449745
VDG374	216	new	O11:H4	fimH69	Human	Commensal	doi: https://doi.org/10.1101/2021.06.24.449745
001-024-c2	216	new	O11:H4	fimH69	Human	Commensal	doi: https://doi.org/10.1101/2021.06.24.449745
VDG403	216	960	O127:H4	fimH388	Human	Commensal	doi: https://doi.org/10.1101/2021.06.24.449745
026-007	6447	960	O154:H4	fimH69	Human	Commensal	doi: https://doi.org/10.1101/2021.06.24.449745
VDG373	216	new	O40:H12	fimH69	Human	Commensal	doi: https://doi.org/10.1101/2021.06.24.449745
VDG396	206	new	O144:H5	ND	Human	Commensal	doi: https://doi.org/10.1101/2021.06.24.449745
R1B5J10	206	new	O162:H29	fimH23	Human	ExPEC	PMID: 33952335
R1B5B9	1421	398	O9:H4	fimH54	Human	ExPEC	PMID: 33952335
ESC_IA0016AA/CFSAN051544	325	new	O15:H16	fimH34	Environment	STEC	PMID: 31809257
ESC_FA6820AA/AA073	325	new	O15:H16	fimH34	Human	STEC	PMID: 31809257
ESC_UA5701AA/313841	325	new	O15:H16	fimH34	Food	STEC	PMID: 31809257
035-003-ccl	399	661	O25:H12	ND	Human	Commensal	doi: https://doi.org/10.1101/2021.06.24.449745
ROAR361	399	371	O40:H12	ND	Human	Commensal	doi: https://doi.org/10.1101/2021.06.24.449745
PAR5_1	635	682	O62:H25	fimH34	Human	Commensal	doi: https://doi.org/10.1101/2021.06.24.449745
R1B3B2	399	661	O39:H12	fimH34	Human	ExPEC	PMID: 33952335
003-032	399	661	O15:H12	fimH34	Human	Commensal	doi: https://doi.org/10.1101/2021.06.24.449745
H1-006-0031-R-H	4774	new	O21:H12	fimH346	Human	ExPEC	PMID: 33952335
ESC_ZA5349AA	4995	new	Onovel15:H16	fimH27	Human	Unknown	PMID: 31809257
ESC_VA4573AA/FSIS11816402	4995	new	Onovel15:H16	fimH27	Livestock	Unknown	PMID: 31809257
AncientEcoli	4995-like	1022-like	Onovel15:H?	fimH86	Human
ATCC11229	4995	1021	Onovel15:H16	fimH27	?	Unknown	PMID: 31809257
ESC_QA4865AA/FSIS11705492	3630	new	Oneg:H16	fimH27	Livestock	STEC	PMID: 31809257
STEC388	3630	new	O159:Hneg	fimH27	Livestock	STEC	PMID: 31809257
ESC_WA3680AA/F500	3630	new	O159:H16	fimH27	Wild animal	STEC	PMID: 31809257
R1B3I5	1429	new	O19:H7	fimH86	Human	ExPEC	PMID: 33952335
VDG402	1429	new	O8:H7	fimH86	Human	Commensal	doi: https://doi.org/10.1101/2021.06.24.449745
VDG420	1429	new	O40:H7	fimH86	Human	Commensal	doi: https://doi.org/10.1101/2021.06.24.449745
025-022	472	new	O12:H12	fimH457	Human	Commensal	doi: https://doi.org/10.1101/2021.06.24.449745
ETEC L13	165	new	O188:H32	fimH603	Human	ETEC	PMID: 25383970
ETEC L11	5460	new	Onovel10:H10	fimH54	Human	ETEC	PMID: 25383970
ETEC L12	731	987	O15:H40	fimH54	Human	ETEC	PMID: 25383970
ETEC L10	2368	new	O114:H9	fimH237	Human	ETEC	PMID: 25383970
ETEC L9	398	new	O27:H20	fimH25	Human	ETEC	PMID: 25383970
ETEC L6	2332	new	O153:H45	fimH53	Human	ETEC	PMID: 25383970
ETEC L21	46	398	O9:H4	fimH34	Human	ETEC	PMID: 25383970
UMNK88	100	new	O149:H10	ND	Pork	ETEC	PMID: 22081385
ExPEC is defined as isolated in an extra-intestinal body compartment (blood)

## Sheet: PATRIC Strains
Strain	Predicted Phylogenetic Group	NCBI Accession ID	All Obtained from PATRIC unless otherwise stated
562.5740	F
562.7071	B2
562.7257	B1
562.7300	A
562.7382	F		Removed from P/A
562.7585	B2
562.7586	B2
562.7587	B2
562.7588	B2
562.7622	Non Escherichia		Removed from P/A
562.7692	Non Escherichia		Removed from P/A
562.7736	Non Escherichia		Removed from P/A
562.7943	C
562.7955	G
562.7956	A
562.8472	A
562.8489	NA
562.8507	F
562.8517	B2
562.8518	B2
562.8526	NA
562.9021	D
562.9030	E
562.9096	NA
562.9097	B2
562.9098	B2
562.9099	B2
562.9316	B2
562.10006	B2
562.10007	B2
562.10008	B2
562.10009	B2
562.10826	B1
562.10827	E
562.10884	B2
562.10887	B2
562.10890	B2
562.11317	A
562.11318	B2
562.11327	B2
562.11479	B1
562.12823	B1
562.12824	A
562.12825	A
562.12830	NA
562.12907	A
562.12941	A
562.13544	A
562.13545	A
562.13546	A
562.13547	A
562.13550	A
562.13551	E
562.13552	E
562.13553	E
562.13554	E
562.13557	E
562.13559	D
562.13736	D
562.13737	D
562.13738	B1
562.13739	B1
562.13740	B1
562.13741	B2
562.13746	B1
562.13747	B1
562.13748	B1
562.13749	C
562.13750	A
562.13751	B1
562.13752	A
562.13753	C
562.13754	A
562.13755	B1
562.13756	B1
562.13757	A
562.13758	G
562.13770	B1
562.13771	B1
562.13772	B1
562.13773	B1
562.13774	B1
562.13775	B1
562.13776	B1
562.13777	B1
562.13778	B1
562.13779	B1
562.13780	A
562.13783	B1
562.14016	A
562.15191	A
562.15192	G
562.15193	B2
562.15194	B1
562.15195	D
562.15196	C
562.15197	B2
562.15198	D
562.15199	B2
562.15200	B2
562.15201	A
562.15202	A
562.15203	B2
562.15204	B2
562.15205	A
562.15206	B2
562.15208	B2
562.15209	B2
562.15210	B2
562.16426	B1
562.16428	B2
562.16465	D
562.16466	A
562.16467	B2
562.16499	A
562.17359	B2
562.17710	E
562.17711	E
562.17734	F
562.17735	B1
562.17736	B2
562.17737	G
562.19158	B2
562.19192	B1
562.19193	B1
562.19202	B1
562.19203	B2
562.19204	D
562.19205	D
562.19206	B2
562.19207	D
562.19208	A
562.19209	F
562.19210	A
562.19211	A
562.19574	E
562.20504	F
562.20505	G
562.20506	F
562.20517	B1
562.22306	C
562.22307	D
562.22323	A
562.22326	B1
562.22350	B2
562.25385	A
562.28149	A
562.28183	B2
562.28203	B2
562.28208	A
562.28209	A
562.28307	A
562.28386	B2
562.28387	A
562.28388	D
562.28391	B2
562.28405	B2
562.28406	C
562.28679	A
562.28692	B1
562.28693	B1
562.28695	B1
562.28698	A
562.28699	B1
562.28700	B1
562.28705	B1
562.28706	B1
562.28708	A
562.28716	G
562.28721	B1
562.28723	B1
562.28729	B1
562.28736	B1
562.28745	B1
562.28990	B1
562.28991	A
562.28992	G
562.29018	A
562.29027	B2
562.29028	B2
562.29036	A
562.29037	B1
562.29038	B1
562.29089	D
562.29090	B1
562.29091	B1
562.29092	B1
562.29093	B1
562.29094	B1
562.29098	B1
562.29099	F
562.29102	B1
562.29104	B1
562.29105	B1
562.29107	A
562.29110	B1
562.29111	B1
562.29112	B1
562.29113	B1
562.29114	B1
562.29116	B1
562.29117	B1
562.29120	B1
562.29121	B2
562.29122	B1
562.29124	A
562.29125	A
562.29126	cladeI
562.29127	B1
562.29129	B1
562.29130	D
562.29131	B1
562.29132	B1
562.29133	G
562.29134	B1
562.29137	B1
562.29138	B1
562.30339	B1
562.30348	F
562.30349	F
562.30350	B2
562.30361	B1
562.30363	F
562.30373	A
562.30390	A
562.30433	B1
562.31000	A
562.33453	B2
562.33455	B2
562.33462	C
562.33466	B1
562.33716	C
562.33717	A
562.33779	C
562.33780	D
562.33783	C
562.33984	A
562.34017	B1
562.34018	B2
562.34087	A
562.36160	D
562.36203	B1
562.36250	A
562.36256	C
562.37091	B2
562.38629	A
562.38630	B2
562.38631	B2
562.38632	B2
562.38633	D
562.38634	B2
562.38635	B2
562.39125	B1
562.39126	B1
562.39127	B1
562.39128	A
562.39129	A
562.39130	A
562.39131	B1
562.39132	A
562.39133	B1
562.39134	A
562.39135	B1
562.39136	B1
562.39137	A
562.39138	B1
562.39139	B1
562.39140	B1
562.39141	B1
562.39409	F
562.39410	B2
562.39449	D
562.39506	B1
562.45330	C
562.45389	F
562.45394	B1
562.45395	B1
562.45396	A
562.45397	C
562.45398	B2
562.45399	B1
562.45400	B1
562.45401	A
562.45403	B1
562.45404	B2
562.45430	B2
562.45431	B1
562.45432	B1
562.45433	A
562.45434	B2
562.45436	F
562.45437	F
562.45438	B2
562.45584	B2
562.45678	A
562.45679	B2
562.45680	B1
562.45686	A
562.45699	A
562.45704	B1
562.45706	B1
562.45707	A
562.45708	A
562.45709	A
562.45710	A
562.45839	A
562.45845	D
562.45973	D
562.46069	A
562.46071	A
562.46179	A
562.46196	B2
562.46197	B2
562.46198	A
562.46199	B1
562.46200	B1
562.46711	A
562.47690	C
562.47719	A
562.47720	A
562.48251	D
562.50211	G
562.50212	B2
562.50213	A
562.50214	B1
562.50215	A
562.50216	A
562.50217	B1
562.50218	B1
562.50219	E
562.50220	B1
562.50221	B2
562.50407	F
562.50492	B1
562.50493	G
562.50505	A
562.50508	D
562.50509	B2
562.50510	B2
562.50511	D
562.50512	B2
562.50513	B2
562.50514	B2
562.50515	B2
562.50516	B2
562.50517	B2
562.50548	B1
562.50567	B2
562.50569	B2
562.50719	A
562.50775	A
562.50817	B1
562.50847	A
562.50948	A
562.50949	A
562.50950	B2
562.51562	Unknown
562.51577	A
562.51580	E
562.51581	E
562.51602	F
562.52507	B2
562.52536	A
562.52645	B2
562.52661	B2
562.52708	A
562.52722	B1
562.53932	E
562.53933	A
562.53934	A
562.53935	A
562.53936	B1
562.53977	A
562.53978	B1
562.54010	C
562.54031	A
562.54032	A
562.54033	A
562.54034	A
562.54035	A
562.55127	A
562.55128	A
562.55129	B1
562.55130	A
562.55131	E
562.55132	A
562.55133	B1
562.55134	B1
562.55235	A
562.55236	B1
562.55296	A
562.55805	cladeI
83333.442	B1
83334.190	E
83334.191	E
83334.192	E
83334.194	E
83334.250	B1
83334.284	E
83334.290	E
83334.292	E
83334.296	E
83334.297	E
83334.298	E
83334.299	E
155864.210	B1
168807.6	B2
168807.7	B2
216592.36	C
244319.350	B1
316435.10	B2
316435.29	B2
331112.6	A
373045.6	B1
376725.3	B1
498388.3	A
511145.208	A
511145.616	A
569579.3	B2
574521.7	NA
577675.3	B1
585055.56	B2
701177.3	E
741093.3	E
991915.3	B1
991915.7	B1
991919.15	D
1038927.31	B1
1038927.40	B1
1038927.41	B1
1038927.45	B1
1045010.15	E
1045010.16	E
1045010.21	E
1048254.4	B1
1055534.4	B1
1055540.4	B1
1055541.4	B1
1055544.3	D
1078021.3	B1
1078021.4	B1
1078032.3	B1
1200752.3	B1
1248915.3	NA
1355100.3	B2
1355101.3	B2
1412834.4	B1
2048778.3	B1
2126982.6	B2
2491679.3	B1
2592065.4	F
Shigella boydii Sb227		NC_007613.1
Shigella dysenteriae Sd197		NC_007613.1
Shigella flexneri 2a str. 301 chromosome		NC_004337.2
Shigella sonnei Ss046		NC_007384.1
Escherichia coli strain EC42405	Clade I	CP043414.1
Escherichia coli O104:H4 str. 2011C-3493	B1	NC_018658.1
IAI1	B1	NC 011741.1
