# Supplementary material for: A 16th century Escherichia coli draft genome associated with an opportunistic bile infection
Source: Commun Biol. 2022 Jun 16;5:599. doi: 10.1038/s42003-022-03527-1 (PMC9203756; doi:10.1038/s42003-022-03527-1)
Supplement: Supplementary file 5 — Supplementary Data 2 [file 42003_2022_3527_MOESM5_ESM.xlsx]

## Sheet: CP012732FoundGenes
Plasmid	MeanDepth	Coverage > 10x	Start	End	Feature	Attributes
CP012732	16.4585218702866	0.585218702865762	1	25194	region	Name=unnamed
CP012732	29.1692307692308	0.997435897435897	1862	2251	gene	Name=AOT98_25100
CP012732	29.1692307692308	0.997435897435897	1862	2251	CDS	Name=AMM76226.1;inference=COORDINATES: ab initio prediction:GeneMarkS+;product=hypothetical protein;protein_id=AMM76226.1
CP012732	27.4360128617363	0.911897106109325	2526	4080	pseudogene	Name=AOT98_25105;Note=disrupted;description=lytic murein transglycosylase
CP012732	26.9583333333333	0.976190476190476	4077	4580	gene	Name=AOT98_25110
CP012732	26.9583333333333	0.976190476190476	4077	4580	CDS	Name=AMM76241.1;inference=EXISTENCE: similar to AA sequence:RefSeq:WP_001521081.1;product=tRNA adenosine deaminase;protein_id=AMM76241.1
CP012732	33.0866141732283	0.963779527559055	4638	5272	pseudogene	Name=AOT98_25115;Note=disrupted;description=hypothetical protein
CP012732	28.8892815076561	0.93168433451119	5481	6329	gene	Name=AOT98_25120
CP012732	28.8892815076561	0.93168433451119	5481	6329	CDS	Name=AMM76242.1;inference=EXISTENCE: similar to AA sequence:SwissProt:P37767.2;product=transcriptional regulator;protein_id=AMM76242.1
CP012732	7.71376811594203	0.376811594202899	12750	13025	gene	Name=AOT98_25160
CP012732	7.71376811594203	0.376811594202899	12750	13025	CDS	Name=AMM76232.1;inference=EXISTENCE: similar to AA sequence:RefSeq:WP_001352011.1;product=transposase;protein_id=AMM76232.1
CP012732	11.9642857142857	0.462301587301587	12944	13447	gene	Name=AOT98_25165
CP012732	11.9642857142857	0.462301587301587	12944	13447	CDS	Name=AMM76233.1;inference=EXISTENCE: similar to AA sequence:RefSeq:WP_005131361.1;product=transposase;protein_id=AMM76233.1
CP012732	26.5657894736842	0.828947368421053	13893	14120	gene	Name=AOT98_25175
CP012732	26.5657894736842	0.828947368421053	13893	14120	CDS	Name=AMM76234.1;inference=EXISTENCE: similar to AA sequence:RefSeq:WP_005063560.1;product=transcriptional regulator;protein_id=AMM76234.1
CP012732	2.22350674373796	0.10597302504817	14837	15355	gene	Name=AOT98_25190
CP012732	2.22350674373796	0.10597302504817	14837	15355	CDS	Name=AMM76237.1;inference=EXISTENCE: similar to AA sequence:RefSeq:WP_012006538.1;product=hypothetical protein;protein_id=AMM76237.1
CP012732	24.8924302788845	0.860557768924303	15352	15853	pseudogene	Name=AOT98_25195;Note=disrupted;description=MerR family transcriptional regulator
CP012732	14.8055555555556	0.740740740740741	15913	16020	gene	Name=AOT98_25200
CP012732	14.8055555555556	0.740740740740741	15913	16020	CDS	Name=AMM76238.1;inference=EXISTENCE: similar to AA sequence:RefSeq:WP_001216962.1;product=hypothetical protein;protein_id=AMM76238.1
CP012732	15.1928864569083	0.629274965800274	16001	16731	pseudogene	Name=AOT98_25205;Note=disrupted;description=osmoprotectant uptake system permease
CP012732	26.4541531823085	0.97411003236246	16736	17662	gene	Name=AOT98_25210
CP012732	26.4541531823085	0.97411003236246	16736	17662	CDS	Name=AMM76239.1;inference=EXISTENCE: similar to AA sequence:RefSeq:WP_000569342.1;product=ATP-binding protein;protein_id=AMM76239.1
CP012732	24.6531141868512	0.950692041522491	17655	18810	pseudogene	Name=AOT98_25215;Note=disrupted;description=osmoprotectant uptake system permease
CP012732	25.3115468409586	0.848583877995643	18817	19734	gene	Name=AOT98_25220
CP012732	25.3115468409586	0.848583877995643	18817	19734	CDS	Name=AMM76240.1;inference=EXISTENCE: similar to AA sequence:RefSeq:WP_001696426.1;product=osmoprotectant uptake system substrate-binding protein;protein_id=AMM76240.1
CP012732	25.3174880069778	0.95202791103358	19985	22277	pseudogene	Name=AOT98_25225;Note=disrupted;description=beta-D-glucoside glucohydrolase
CP012732	28.6213191990577	0.982921083627797	22493	24190	pseudogene	Name=AOT98_25230;Note=disrupted;description=lactate dehydrogenase
CP012732	28.7896995708155	0.969957081545064	24228	25159	pseudogene	Name=pbpG;Note=disrupted;description=D-alanyl-D-alanine endopeptidase
CP012732	24.9100877192982	0.960526315789474	25194	27017	pseudogene	Name=AOT98_25095;Note=disrupted;description=hypothetical protein
CP019906	20.9446311025782	0.751954196379594	1	29168	region	Name=unnamed5
CP019906	26.9828571428571	0.961904761904762	27	551	gene	Name=B1200_28395
CP019906	26.9828571428571	0.961904761904762	27	551	CDS	Name=AQU99069.1;inference=COORDINATES: similar to AA sequence:RefSeq:WP_001338915.1;product=uracil phosphoribosyltransferase;protein_id=AQU99069.1
CP019906	28.755624515128	0.979053529868115	637	1925	pseudogene	Name=B1200_28400
CP019906	28.755624515128	0.979053529868115	637	1925	CDS	Note=frameshifted;inference=COORDINATES: similar to AA sequence:RefSeq:YP_006120831.1;product=uracil permease
CP019906	31.1902654867257	0.989675516224189	2042	2719	gene	Name=B1200_28405
CP019906	31.1902654867257	0.989675516224189	2042	2719	CDS	Name=AQU99049.1;inference=COORDINATES: similar to AA sequence:RefSeq:WP_005121874.1;product=DnaA regulatory inactivator Hda;protein_id=AQU99049.1
CP019906	28.7861111111111	0.925	2825	3184	gene	Name=B1200_28410
CP019906	28.7861111111111	0.925	2825	3184	CDS	Name=AQU99050.1;inference=COORDINATES: similar to AA sequence:RefSeq:NP_311384.1;product=oxidoreductase;protein_id=AQU99050.1
CP019906	27.5345181134655	0.977443609022556	3205	4667	pseudogene	Name=B1200_28415
CP019906	27.5345181134655	0.977443609022556	3205	4667	CDS	Note=frameshifted;inference=COORDINATES: similar to AA sequence:RefSeq:YP_002408580.1;product=hypothetical protein
CP019906	23.6833176248822	0.883129123468426	4880	5940	pseudogene	Name=B1200_28420
CP019906	23.6833176248822	0.883129123468426	4880	5940	CDS	Note=frameshifted;inference=COORDINATES: similar to AA sequence:RefSeq:NP_311382.1;product=AI-2E family transporter
CP019906	23.4225053078556	0.885350318471338	6039	6509	gene	Name=B1200_28425
CP019906	23.4225053078556	0.885350318471338	6039	6509	CDS	Name=AQU99051.1;inference=COORDINATES: similar to AA sequence:RefSeq:NP_311369.1;product=peroxiredoxin;protein_id=AQU99051.1
CP019906	28.4467713787086	0.951134380453752	6509	7081	gene	Name=B1200_28430
CP019906	28.4467713787086	0.951134380453752	6509	7081	CDS	Name=AQU99052.1;inference=COORDINATES: similar to AA sequence:RefSeq:NP_708318.1;product=glycine cleavage system transcriptional repressor;protein_id=AQU99052.1
CP019906	30.2627986348123	0.993174061433447	7227	8105	gene	Name=B1200_28435
CP019906	30.2627986348123	0.993174061433447	7227	8105	CDS	Name=AQU99053.1;inference=COORDINATES: similar to AA sequence:RefSeq:WP_001311023.1;product=4-hydroxy-tetrahydrodipicolinate synthase;protein_id=AQU99053.1
CP019906	27.7507246376812	0.965217391304348	8122	9156	gene	Name=B1200_28440
CP019906	27.7507246376812	0.965217391304348	8122	9156	CDS	Name=AQU99054.1;inference=COORDINATES: similar to AA sequence:RefSeq:NP_708316.2;product=outer membrane protein assembly factor BamC;protein_id=AQU99054.1
CP019906	28.4675324675325	0.844155844155844	9067	9297	gene	Name=B1200_28445
CP019906	28.4675324675325	0.844155844155844	9067	9297	CDS	Name=AQU99055.1;inference=COORDINATES: similar to AA sequence:RefSeq:WP_001527510.1;product=hypothetical protein;protein_id=AQU99055.1
CP019906	27.8375350140056	0.957983193277311	9369	10082	gene	Name=B1200_28450
CP019906	27.8375350140056	0.957983193277311	9369	10082	CDS	Name=AQU99056.1;inference=COORDINATES: similar to AA sequence:RefSeq:NP_311365.1;product=phosphoribosylaminoimidazolesuccinocarboxamide synthase;protein_id=AQU99056.1
CP019906	25.7916666666667	0.938657407407407	11010	11873	gene	Name=B1200_28465
CP019906	25.7916666666667	0.938657407407407	11010	11873	CDS	Name=AQU99058.1;inference=COORDINATES: similar to AA sequence:RefSeq:NP_311364.1;product=neutral zinc metallopeptidase;protein_id=AQU99058.1
CP019906	24.6646464646465	0.926262626262626	11888	13867	gene	Name=B1200_28470
CP019906	24.6646464646465	0.926262626262626	11888	13867	CDS	Name=AQU99059.1;Note=cetylates the wobble base C34 of the elongation-specific methionine tRNA;inference=COORDINATES: similar to AA sequence:RefSeq:YP_006120820.1;product=tRNA cytosine(34) acetyltransferase TmcA;protein_id=AQU99059.1
CP019906	17.8156424581006	0.664804469273743	15154	15690	pseudogene	Name=B1200_28485
CP019906	17.8156424581006	0.664804469273743	15154	15690	CDS	Note=incomplete%3B partial on complete genome%3B missing stop;inference=COORDINATES: similar to AA sequence:RefSeq:YP_006120341.1;product=LPS heptosyltransferase
CP019906	23.0886981402003	0.90414878397711	17137	17835	gene	Name=B1200_28495
CP019906	23.0886981402003	0.90414878397711	17137	17835	CDS	Name=AQU99062.1;inference=COORDINATES: similar to AA sequence:RefSeq:NP_311362.2;product=esterase;protein_id=AQU99062.1
CP019906	28.0796019900498	0.940298507462687	17916	18116	gene	Name=B1200_28500
CP019906	28.0796019900498	0.940298507462687	17916	18116	CDS	Name=AQU99063.1;inference=COORDINATES: similar to AA sequence:RefSeq:NP_944558.1;product=hypothetical protein;protein_id=AQU99063.1
CP019906	26.2056737588652	0.960992907801418	18144	19271	gene	Name=B1200_28505
CP019906	26.2056737588652	0.960992907801418	18144	19271	CDS	Name=AQU99064.1;inference=COORDINATES: similar to AA sequence:RefSeq:WP_020078199.1;product=succinyl-diaminopimelate desuccinylase;protein_id=AQU99064.1
CP019906	29.593837535014	0.955182072829132	19275	19631	gene	Name=B1200_28510
CP019906	29.593837535014	0.955182072829132	19275	19631	CDS	Name=AQU99065.1;inference=COORDINATES: similar to AA sequence:RefSeq:YP_002408557.1;product=arsenate reductase;protein_id=AQU99065.1
CP019906	27.1777777777778	0.883333333333333	19904	20083	gene	Name=B1200_28515
CP019906	27.1777777777778	0.883333333333333	19904	20083	CDS	Name=AQU99066.1;inference=COORDINATES: similar to AA sequence:RefSeq:YP_002408556.1;product=hypothetical protein;protein_id=AQU99066.1
CP019906	23.4269193703823	0.876967555412785	20170	23282	pseudogene	Name=B1200_28520
CP019906	23.4269193703823	0.876967555412785	20170	23282	CDS	Note=frameshifted;inference=COORDINATES: similar to AA sequence:RefSeq:NP_416965.1;product=aminoglycoside/multidrug transporter subunit AcrD
CP019906	26.3616504854369	0.899271844660194	23446	25093	pseudogene	Name=B1200_28525
CP019906	26.3616504854369	0.899271844660194	23446	25093	CDS	Note=frameshifted;inference=COORDINATES: similar to AA sequence:RefSeq:WP_001338926.1;product=two-component system sensor histidine kinase NarQ
CP019906	23.6489655172414	0.908965517241379	25886	27335	pseudogene	Name=B1200_28530
CP019906	23.6489655172414	0.908965517241379	25886	27335	CDS	Note=frameshifted;inference=COORDINATES: similar to AA sequence:RefSeq:WP_001336663.1;product=oxidoreductase FeS-binding subunit
CP019906	25.9965277777778	0.918402777777778	27403	27978	gene	Name=B1200_28535
CP019906	25.9965277777778	0.918402777777778	27403	27978	CDS	Name=AQU99067.1;inference=COORDINATES: similar to AA sequence:RefSeq:YP_006120812.1;product=GDP-mannose pyrophosphatase NudK;protein_id=AQU99067.1
CP019906	14.3232323232323	0.626262626262626	28180	28377	gene	Name=B1200_28540
CP019906	14.3232323232323	0.626262626262626	28180	28377	CDS	Name=AQU99068.1;inference=COORDINATES: protein motif:HMM:PF06674.9;product=hypothetical protein;protein_id=AQU99068.1
CP019906	25.0964332892999	0.982826948480845	28389	29145	pseudogene	Name=B1200_28545
CP019906	25.0964332892999	0.982826948480845	28389	29145	CDS	Note=frameshifted;inference=COORDINATES: similar to AA sequence:RefSeq:WP_005036079.1;product=hypothetical protein

## Sheet: Gene PA ATCC11229 Ancient
Gene	ATCC11229	KaeroEcoli
ygaP	1	0	0
mdtH	1	1	1
chbG	1	1	1
yafE	1	1	1			Genes in Both	3640
group_1015	1	1	1			Genes in One	1059
rhaT	1	1	1
ccp	1	1	1
ulaC	1	1	1
cpdB	1	1	1
pgrR	1	1	1
ycjY	1	1	1
puuA	1	1	1
tilS	1	1	1
tsr	1	1	1
chiP	1	1	1
yahN	1	1	1
ygbK	1	1	1
hrpB	1	1	1
ypjA_1	1	1	1
yliI	1	1	1
mdfA	1	1	1
ybjI	1	1	1
yjaB	1	1	1
lamB	1	1	1
lysS	1	0	0
yebF	1	1	1
group_1194	1	1	1
nimT	1	1	1
group_1196	1	1	1
ydjL	1	1	1
ydjK	1	0	0
arnA	1	1	1
glpT	1	1	1
group_1202	1	1	1
preT	1	1	1
mdtA	1	1	1
yegD	1	1	1
group_1210	1	1	1
ypdF	1	0	0
yfiC	1	1	1
focB	1	1	1
hyfB_2	1	1	1
pdeB	1	1	1
ybaV	1	1	1
dgcC	1	1	1
yidP	1	1	1
cbrA	1	1	1
dgoT	1	1	1
tas	1	1	1
tdcC	1	1	1
exuT	1	1	1
ygjJ	1	1	1
aer	1	1	1
asnB	1	1	1
zraR	1	1	1
fhuF	1	1	1
cho	1	1	1
astD	1	1	1
ybhA	1	1	1
yfeK	1	1	1
marB	1	1	1
aslA	1	1	1
clpA	1	1	1
aqpZ	1	1	1
hcxA	1	1	1
citT	1	1	1
ybeF	1	1	1
caiD	1	1	1
ilvI	1	1	1
hofB	1	1	1
idi	1	1	1
argK	1	1	1
yggW	1	1	1
yicR	1	1	1
uidA	1	1	1
malX	1	1	1
group_1318	1	1	1
cedA	1	1	1
kdgT	1	1	1
pxpA	1	1	1
yfcJ	1	1	1
qorB	1	1	1
ytfR	1	1	1
clcA	1	1	1
ydbK	1	1	1
umuC_1	1	1	1
yfeR	1	1	1
ydjE	1	1	1
yneK	1	0	0
lgoD	1	1	1
csgG	1	1	1
insL-3	1	0	0
ybgQ_3	1	0	0
yfaL_2	1	1	1
group_152	1	1	1
bioF	1	1	1
group_1552	1	1	1
cecR	1	1	1
ybiA	1	1	1
glnQ	1	1	1
yjeH	1	1	1
group_1568	1	1	1
malQ	1	1	1
hofO	1	0	0
group_1573	1	1	1
yhfK	1	1	1
group_1586	1	1	1
cutC	1	1	1
group_1592	1	1	1
group_1593	1	0	0
tonB	1	1	1
btuR	1	1	1
yfaU	1	0	0
ada	1	1	1
yeiW	1	1	1
yohF	1	1	1
osmF	1	1	1
thiM	1	1	1
mhpA	1	1	1
frmB	1	1	1
yfiM	1	1	1
purL	1	1	1
hyfE	1	1	1
hyfC	1	1	1
tmcA	1	1	1
ybaQ	1	1	1
fsr	1	1	1
yfaL_1	1	1	1
ybaE	1	1	1
yajQ	1	1	1
yajL	1	1	1
clpB	1	1	1
pgeF	1	1	1
dgcF	1	1	1
group_1645	1	1	1
mdtL	1	1	1
yieE	1	1	1
ascB	1	0	0
pdeI	1	0	0
ygcP	1	1	1
gudD	1	1	1
fucA	1	1	1
kduI	1	1	1
patA	1	1	1
kdpC	1	1	1
group_1665	1	1	1
yjjG	1	1	1
chbB	1	1	1
ves	1	1	1
ynjD	1	1	1
nudG	1	1	1
topB	1	1	1
zapC	1	1	1
rutG_2	1	1	1
rutA	1	1	1
efeB	1	1	1
ycaL	1	1	1
group_1694	1	1	1
dmsA	1	1	1
ybdZ	1	1	1
ybdL	1	0	0
ybdM	1	1	1
ybdR	1	1	1
rihA	1	1	1
group_1718	1	1	1
thiB	1	1	1
ygiD	1	1	1
group_1731	1	0	0
uidB	1	0	0
grxB	1	1	1
uhpC	1	1	1
rluE	1	1	1
nemA	1	1	1
ldtE	1	1	1
aroD	1	1	1
btuE	1	1	1
yijO	1	1	1
pflC	1	1	1
rpmD	1	1	1
mlaE	1	1	1
rplE	1	1	1
rpmI	1	1	1
group_17670	1	0	0
ahpC	1	1	1
recA	1	1	1
hspQ	1	1	1
rplL	1	1	1
csrA	1	1	1
maoP	1	1	1
dgkA	1	1	1
hha	1	1	1
zapA	1	1	1
rplP	1	1	1
rplA	1	1	1
glnB	1	0	0
rpmG	1	1	1
fabI	1	1	1
rpsR	1	1	1
rpsK	1	1	1
rraA	1	1	1
sucD	1	1	1
creA	1	1	1
infA	1	1	1
tolQ	1	1	1
uspB	1	1	1
bamE	1	1	1
hupA	1	1	1
rpmE	1	1	1
yajD	1	1	1
cyoD	1	1	1
group_17698	1	1	1
hslV	1	1	1
ycgV	1	1	1
can	1	1	1
yfeC	1	1	1
atpC	1	1	1
sdhD	1	1	1
yaiY	1	1	1
groS	1	1	1
grxD	1	1	1
artM	1	1	1
rpsJ	1	1	1
metJ	1	1	1
ibaG	1	1	1
rnk	1	0	0
iscU	1	1	1
bcp	1	1	1
group_17714	1	1	1
rpoH	1	1	1
apt	1	1	1
atpF	1	1	1
yeiP	1	1	1
rpsH	1	1	1
zapE	1	1	1
dksA	1	1	1
yoaH	1	1	1
rnhA	1	1	1
ybjM	1	1	1
rpmA	1	1	1
fdoG_1	1	0	0
ihfA	1	1	1
ptsH	1	1	1
rplM	1	1	1
npr	1	1	1
pcm	1	1	1
cutA	1	0	0
yciA	1	1	1
dsbA	1	1	1
cydX	1	1	1
group_17735	1	1	1
rplJ	1	1	1
ibpA	1	1	1
hflC	1	1	1
rpsI	1	1	1
yrbL	1	1	1
accB	1	1	1
rpmH	1	1	1
rplN	1	1	1
zapB	1	1	1
atpE	1	1	1
rpsO	1	1	1
rcsF	1	1	1
yobH	1	0	0
nfuA	1	1	1
btsR	1	1	1
phr	1	1	1
group_17750	1	1	1
rpsG	1	1	1
pyrH	1	1	1
group_17753	1	1	1
efp	1	1	1
lexA_1	1	1	1
group_17756	1	1	1
rplY	1	1	1
group_17758	1	1	1
ygaC	1	1	1
dtpD	1	1	1
nrdH	1	1	1
cmk	1	1	1
minD	1	1	1
cnu	1	1	1
ecnB	1	1	1
rpmC	1	1	1
acrZ	1	1	1
fusA	1	1	1
yjbJ	1	1	1
nrdR	1	1	1
ybgO	1	1	1
hypA	1	1	1
uspA	1	1	1
frr	1	1	1
dtd	1	1	1
hupB	1	1	1
rplS	1	1	1
rpsQ	1	1	1
rplR	1	1	1
rplX	1	1	1
crp	1	1	1
rplU	1	1	1
sdhE	1	1	1
tusA	1	1	1
group_17783	1	1	1
ybgC	1	1	1
rpmB	1	1	1
ydfZ	1	1	1
fis	1	1	1
rpoA	1	1	1
glpF	1	1	1
serA	1	1	1
rsmA	1	1	1
purE	1	1	1
rplQ	1	1	1
galK	1	1	1
rapZ	1	1	1
msbA	1	1	1
tusE	1	1	1
cdd	1	1	1
cpxR	1	1	1
ydhF	1	1	1
mscK	1	1	1
yadH	1	1	1
group_17803	1	1	1
nagA_2	1	1	1
nrdF	1	1	1
ilvE	1	1	1
fadR	1	1	1
pdeK	1	1	1
feoB	1	1	1
yjfC	1	1	1
araH	1	1	1
qorA	1	1	1
thrB	1	1	1
oppF	1	1	1
group_17814	1	1	1
pgi	1	1	1
lepA	1	1	1
group_17817	1	1	1
hemB	1	1	1
srlR	1	1	1
ulaD	1	0	0
narL	1	1	1
skp	1	1	1
lysP	1	1	1
slyB	1	1	1
nusA	1	1	1
recF	1	1	1
dctR	1	1	1
potC	1	1	1
alaS	1	1	1
kbl_2	1	1	1
ulaA	1	1	1
yigB	1	1	1
secD	1	1	1
ubiA	1	1	1
yejG	1	1	1
dnaT	1	1	1
group_17836	1	1	1
yoaA	1	1	1
hmp	1	1	1
rsmH	1	1	1
artI	1	1	1
uvrC	1	1	1
edd	1	1	1
tyrP	1	1	1
ygiW	1	1	1
tesA	1	1	1
accD	1	1	1
ackA	1	1	1
galT	1	1	1
rseP	1	1	1
arnD	1	1	1
dtpA	1	1	1
rpoC	1	1	1
murA	1	1	1
dut	1	1	1
yhjJ	1	1	1
ybhG	1	1	1
lon	1	1	1
emrA	1	1	1
cycA	1	1	1
metF	1	1	1
pdxH	1	1	1
mltA	1	1	1
yhfA	1	1	1
gshA	1	1	1
dapA	1	1	1
pspA	1	1	1
tyrB	1	1	1
yfcD	1	1	1
sdaC	1	1	1
yjfF	1	1	1
glnH	1	1	1
trpD	1	1	1
glgP	1	1	1
gyrA	1	1	1
pyrB	1	1	1
ypdA	1	1	1
mukE	1	1	1
pstA	1	1	1
priA	1	1	1
ubiB	1	1	1
cybC	1	1	1
opgE	1	1	1
grcA	1	1	1
arcB	1	1	1
rluD	1	1	1
cra	1	1	1
sspA	1	1	1
mrcA	1	1	1
lpxD	1	1	1
deoD	1	1	1
polA	1	1	1
ahr	1	1	1
hflX	1	1	1
ndk	1	1	1
rsd	1	1	1
asnA	1	1	1
kbp	1	1	1
pssA	1	1	1
flgB	1	0	0
atpG	1	1	1
iscR	1	1	1
baeR	1	1	1
recO	1	1	1
gudP	1	1	1
fabB	1	1	1
yqjA	1	1	1
rpsD	1	1	1
dnaN	1	1	1
rpsM	1	1	1
sapF	1	1	1
ugpC_1	1	1	1
ybjS	1	1	1
ymjC	1	0	0
garK	1	1	1
cnoX	1	1	1
ytjC	1	1	1
dapF	1	1	1
proC	1	1	1
exbB	1	1	1
gcd	1	1	1
allS	1	1	1
alr	1	1	1
ylaC	1	1	1
nrdB	1	1	1
murD	1	1	1
yjdC	1	1	1
ydgI	1	1	1
marA	1	1	1
dcuA	1	1	1
gmk	1	1	1
dps	1	1	1
yidC	1	1	1
glnD	1	1	1
hemE	1	1	1
fklB	1	1	1
dctA	1	1	1
dxs	1	1	1
phoP	1	1	1
atpI	1	1	1
uhpB	1	1	1
aaeB	1	1	1
nikA	1	1	1
miaB	1	1	1
arfB	1	1	1
frmA	1	1	1
trmI	1	1	1
lldD	1	0	0
preA	1	1	1
rsxD	1	0	0
sdhC	1	1	1
btuF	1	1	1
atpD	1	1	1
purB	1	1	1
xerD	1	1	1
ldcC	1	0	0
yhcC	1	1	1
hyaD	1	1	1
nuoL	1	1	1
rfaE	1	1	1
ppdC	1	0	0
yfgO	1	1	1
udk	1	1	1
ldtC	1	1	1
hycC	1	1	1
thiL	1	1	1
yfcE	1	1	1
rseB	1	1	1
rep	1	1	1
nikC	1	1	1
ldtD	1	1	1
ydhP	1	1	1
phoU	1	1	1
mlaC	1	1	1
katE	1	1	1
mrcB	1	1	1
endA	1	1	1
hdfR	1	1	1
truC	1	0	0
tdcG	1	1	1
hdeD	1	1	1
oppB	1	1	1
hscA	1	1	1
yebK	1	1	1
lapB	1	1	1
secE	1	1	1
folK	1	0	0
iscA	1	1	1
htpG	1	1	1
sdaB	1	0	0
modB	1	1	1
infB	1	1	1
metR	1	1	1
aas	1	1	1
yibN	1	1	1
dnaB	1	1	1
truA	1	1	1
mgsA	1	1	1
pheT	1	1	1
nuoN	1	0	0
degQ	1	1	1
aspS	1	1	1
arnC_1	1	1	1
deoR	1	1	1
proY	1	1	1
cydB	1	1	1
ubiE	1	1	1
viaA	1	1	1
flgJ	1	1	1
fabZ	1	1	1
dauA	1	1	1
ptsI	1	1	1
rsxA	1	1	1
group_18006	1	1	1
yciO	1	1	1
gcvP	1	1	1
otsA	1	1	1
hda	1	1	1
group_18011	1	1	1
frwB	1	1	1
pgm	1	1	1
gor	1	1	1
rpsC	1	1	1
ugpA	1	1	1
mqo	1	1	1
rdgC	1	1	1
cysZ	1	1	1
pspF	1	1	1
wecC	1	1	1
ribB	1	1	1
usg	1	1	1
cydA	1	1	1
rpoN	1	1	1
mtn	1	1	1
rsmB	1	1	1
hxpB	1	1	1
tomB	1	1	1
ychQ	1	1	1
thyA	1	1	1
coaD	1	1	1
pxpB	1	1	1
ppc	1	1	1
flk	1	1	1
nagB	1	1	1
gpmA	1	1	1
potA	1	1	1
murF	1	1	1
tamA	1	1	1
cydD	1	1	1
folB	1	1	1
dmlA	1	1	1
mutH	1	1	1
group_18044	1	0	0
rbsC	1	1	1
guaA	1	1	1
lolB	1	1	1
ppx	1	1	1
plsY	1	1	1
ssb	1	1	1
ydhC	1	1	1
hcp	1	1	1
rplF	1	1	1
yceB	1	1	1
birA	1	1	1
group_18056	1	1	1
iclR	1	1	1
greB	1	1	1
menA	1	1	1
ydiY	1	1	1
ldhA	1	1	1
livM	1	1	1
rplI	1	1	1
tcdA	1	1	1
group_18065	1	1	1
entB	1	1	1
ydeA	1	1	1
ftsI	1	1	1
psd	1	1	1
bamD	1	1	1
arcA	1	1	1
guaC	1	1	1
group_18073	1	1	1
plsB	1	1	1
moaA	1	1	1
sulA	1	1	1
asnS	1	1	1
nadD	1	1	1
gstB	1	0	0
sapC	1	1	1
panD	1	1	1
nuoE	1	1	1
aceE	1	1	1
metN	1	1	1
suhB	1	1	1
nudJ	1	1	1
trmJ	1	1	1
ispB	1	1	1
yciB	1	1	1
ybiX	1	1	1
rpoB	1	1	1
modC	1	1	1
acnA	1	1	1
rpoE	1	1	1
argB	1	1	1
rcsC	1	1	1
fdoI	1	1	1
prfB_1	1	1	1
hybA	1	0	0
pdeF	1	1	1
lpxL	1	1	1
fumA	1	1	1
yhhW	1	1	1
epmA	1	1	1
glnG	1	1	1
amtB	1	1	1
group_18107	1	1	1
eda	1	1	1
crr	1	1	1
hemN	1	1	1
rseA	1	1	1
glmU	1	1	1
malK	1	1	1
kup	1	0	0
sfsA	1	1	1
ccmB	1	1	1
malF	1	1	1
speD	1	1	1
leuC	1	1	1
murG	1	1	1
yegQ	1	1	1
uvrA	1	1	1
mreC	1	1	1
lrhA	1	1	1
rlmL	1	1	1
argC	1	1	1
lolE	1	0	0
tsaB	1	1	1
elaB	1	1	1
cytR	1	1	1
group_18131	1	0	0
sbp	1	1	1
recQ	1	1	1
galS	1	0	0
glnA	1	1	1
rmuC	1	1	1
ycaC	1	1	1
yfbS	1	1	1
fhuC	1	0	0
mukF	1	1	1
argG	1	1	1
tyrA	1	1	1
dcd	1	1	1
ybjQ	1	1	1
sdhA	1	1	1
ftsW	1	1	1
rnr	1	1	1
tdh	1	1	1
pfkA	1	1	1
yecN	1	0	0
emrD	1	1	1
tatB	1	1	1
dam_1	1	1	1
aroF	1	1	1
bioB	1	1	1
purA	1	1	1
truB	1	1	1
thiD	1	1	1
htpX	1	1	1
torC	1	1	1
yadG	1	1	1
ugpB	1	1	1
lpoB	1	1	1
carB	1	1	1
ispA	1	1	1
pepN	1	1	1
mscL	1	1	1
flgC	1	1	1
nusB	1	1	1
group_18171	1	1	1
gyrB	1	1	1
coaE	1	1	1
rnc	1	1	1
pstC	1	0	0
rpsN	1	1	1
emrB	1	1	1
exoX	1	1	1
bipA	1	1	1
coaA	1	1	1
glpE	1	1	1
rbsB	1	1	1
napG	1	1	1
ybhS	1	1	1
ppsR	1	1	1
ychJ	1	1	1
tolC	1	1	1
trkA	1	1	1
iscS	1	1	1
proS	1	1	1
ybiB	1	1	1
prs	1	1	1
purH	1	1	1
dnaK	1	1	1
ybbA	1	1	1
yhhT	1	1	1
talA	1	1	1
yjbR	1	1	1
nrdD	1	1	1
mngB	1	1	1
yciT	1	1	1
yciV	1	1	1
sspB	1	1	1
rsmJ	1	1	1
ppsA	1	1	1
tsf	1	1	1
yqhA	1	1	1
dcrB	1	1	1
tpiA	1	1	1
sapD	1	1	1
btuC	1	1	1
rho	1	1	1
kdgR	1	1	1
trpS	1	1	1
pldB	1	1	1
ispG	1	1	1
rapA	1	1	1
ygbJ	1	1	1
yajC	1	1	1
potG	1	1	1
amiC	1	1	1
ygiQ	1	1	1
gntK	1	1	1
holA	1	1	1
yoaB	1	1	1
ydhX	1	1	1
ybhB	1	1	1
aroG	1	1	1
mtr	1	1	1
frdA	1	1	1
rpnE	1	0	0
yccS	1	1	1
csiR	1	1	1
wzyE	1	1	1
yhgN	1	1	1
brnQ	1	1	1
nirD	1	1	1
trxB	1	1	1
ddlA	1	1	1
metI	1	1	1
bioD	1	1	1
kdpB	1	1	1
fdoH	1	1	1
infC	1	1	1
livF	1	1	1
pyrD	1	1	1
group_18245	1	1	1
galE	1	1	1
lpcA	1	1	1
hycD	1	1	1
pspC	1	1	1
sapB	1	1	1
ybaK	1	1	1
lolA	1	1	1
ytfP	1	1	1
argE	1	1	1
fre	1	1	1
fabR	1	1	1
metH	1	1	1
ppiA	1	1	1
cyoC	1	1	1
livG	1	1	1
narG	1	1	1
hcxB	1	1	1
atpB	1	1	1
group_18264	1	1	1
topA	1	1	1
puuR	1	1	1
cysW	1	1	1
zapD	1	1	1
gloC	1	1	1
yciH	1	1	1
rsgA	1	1	1
cmoM	1	1	1
pykF	1	1	1
rob_1	1	1	1
cysD	1	1	1
dnaG	1	1	1
glgB	1	1	1
cysI	1	1	1
ybdG	1	1	1
queA	1	1	1
ygbL	1	0	0
recC	1	1	1
gcvR	1	1	1
fadE	1	1	1
uxaC	1	1	1
sohB	1	1	1
purC	1	1	1
allR	1	1	1
tatC	1	1	1
lldP	1	1	1
nadK	1	1	1
arnE	1	1	1
uspG	1	1	1
nuoB	1	1	1
cysJ	1	1	1
oxyR	1	1	1
recD	1	1	1
nuoM	1	1	1
malM	1	1	1
ptsN	1	1	1
bepA	1	1	1
ycgB	1	1	1
pyrI	1	1	1
tig	1	1	1
pta	1	1	1
oppC	1	1	1
pitA	1	0	0
hpt	1	1	1
glpA	1	1	1
mraY	1	1	1
alaC	1	1	1
tolR	1	1	1
lolC	1	1	1
parC	1	1	1
hcaF	1	1	1
rffH	1	1	1
lpxM	1	1	1
tadA	1	1	1
mfd	1	1	1
emtA	1	1	1
lysA	1	1	1
lptB	1	1	1
folC	1	1	1
galU	1	1	1
yniB	1	1	1
slyD	1	1	1
rpoD	1	1	1
rpsA	1	1	1
gpsA	1	1	1
ilvB_1	1	1	1
gsiC	1	1	1
tsgA	1	1	1
lipA	1	1	1
clsA	1	1	1
rimO	1	1	1
pgpC	1	1	1
pgpA	1	1	1
diaA	1	1	1
mpl	1	1	1
tyrR	1	1	1
exuR	1	1	1
mepS	1	1	1
pgl	1	1	1
murC	1	1	1
phoR	1	1	1
rppH	1	1	1
lolD	1	1	1
nudE	1	1	1
minC	1	1	1
yegT	1	1	1
group_18352	1	1	1
lplT	1	1	1
ispH	1	1	1
yggN	1	1	1
purF	1	1	1
yrdA	1	1	1
syd	1	1	1
uhpA	1	0	0
dgoA	1	1	1
group_18361	1	1	1
lepB	1	1	1
rimJ	1	1	1
glpK	1	1	1
surA	1	1	1
cca	1	1	1
mrp	1	0	0
rpiA	1	1	1
speB	1	1	1
folE	1	1	1
ftsL	1	1	1
ybhF	1	1	1
dnaE	1	1	1
gpp	1	1	1
nadR	1	0	0
chaA	1	1	1
malG	1	1	1
yraP	1	1	1
ptsG	1	1	1
yhbT	1	1	1
cysC	1	1	1
yfeX	1	1	1
xanP	1	1	1
hemL	1	1	1
tcyP	1	1	1
yidA	1	1	1
hslU	1	1	1
mlaA	1	1	1
pstB	1	1	1
lpd	1	1	1
sapA	1	1	1
cbpA	1	1	1
pldA	1	1	1
sthA	1	1	1
rpsB	1	1	1
ccmE	1	0	0
aegA	1	1	1
tgt	1	1	1
rarA	1	1	1
yeeN	1	1	1
arsB	1	1	1
yoaE	1	1	1
metQ	1	1	1
garR	1	1	1
lpxA	1	1	1
bacA	1	1	1
dadA	1	1	1
lldR	1	0	0
puuB	1	1	1
yidG	1	1	1
ybiR	1	1	1
hybB	1	1	1
pdxY	1	1	1
yheO	1	1	1
ispF	1	1	1
aaeA	1	1	1
gntT	1	1	1
guaB	1	1	1
hflD	1	1	1
aroA	1	1	1
katG	1	1	1
entS	1	1	1
yfcG	1	1	1
yafD	1	1	1
nlpI	1	1	1
lptG_2	1	1	1
sppA	1	1	1
mukB	1	1	1
prkB	1	1	1
group_18430	1	1	1
pepQ	1	1	1
ycbJ	1	1	1
rraB	1	1	1
upp	1	1	1
ybaB	1	1	1
livJ	1	1	1
group_18437	1	1	1
rng	1	1	1
ybaT	1	1	1
ribA	1	1	1
argA	1	1	1
nuoH	1	1	1
nhaR	1	1	1
fkpB	1	1	1
fldA	1	1	1
mlaD	1	1	1
yohK	1	1	1
envC	1	1	1
dgoD	1	1	1
mdh	1	1	1
livH	1	1	1
phoQ	1	1	1
narI	1	1	1
roxA	1	1	1
recN	1	0	0
folD	1	1	1
fdoG_2	1	1	1
yebT	1	1	1
atpH	1	1	1
serS	1	1	1
metG	1	0	0
nuoF	1	1	1
udp	1	1	1
yidE	1	1	1
cpoB	1	1	1
ilvD	1	0	0
secY	1	1	1
yihA	1	1	1
group_18469	1	1	1
treF	1	1	1
fdhE	1	1	1
phoB	1	1	1
ydfH	1	1	1
priB	1	1	1
bamC	1	1	1
osmE	1	1	1
argH	1	1	1
yeiR	1	1	1
talB	1	1	1
ccmG	1	1	1
srlA	1	1	1
galM	1	1	1
ycaO	1	1	1
dedD	1	1	1
mppA	1	1	1
hisS	1	1	1
atpA	1	1	1
nfeR	1	1	1
glnL	1	1	1
group_18490	1	1	1
ftnA	1	1	1
tus	1	1	1
bamB	1	1	1
clpS	1	1	1
mepM	1	1	1
aroH	1	1	1
mazF	1	1	1
nth	1	1	1
secF	1	1	1
tdcF	1	1	1
nudF	1	0	0
nrdA	1	1	1
cysK	1	1	1
yrbG	1	1	1
yggE	1	1	1
cysP	1	1	1
nuoK	1	1	1
mntH	1	1	1
pflB	1	1	1
ulaG	1	1	1
nhaA	1	1	1
ileS	1	1	1
kefG	1	1	1
rnd	1	1	1
uxaB	1	1	1
alaA	1	1	1
fetB	1	1	1
ribE	1	1	1
hns	1	1	1
pal	1	1	1
folP	1	1	1
recR	1	1	1
menD	1	1	1
narH	1	1	1
rutB	1	0	0
ybgI	1	1	1
flgD	1	1	1
malZ	1	1	1
spoT	1	1	1
slyA	1	1	1
yfaY	1	1	1
aroL	1	1	1
mipA	1	1	1
artP	1	1	1
sbmA	1	0	0
nfi	1	1	1
rsxE	1	1	1
aspC	1	1	1
purU	1	1	1
group_18539	1	1	1
yegW	1	1	1
hemC	1	1	1
plsC	1	1	1
dnaC	1	1	1
mazG	1	1	1
rssB	1	1	1
narX	1	0	0
nikB	1	1	1
yijE	1	1	1
dacC	1	1	1
pnp	1	1	1
rnt	1	1	1
cyoE	1	1	1
ypfJ	1	1	1
nagC	1	1	1
yqiA	1	1	1
rlmN	1	1	1
asd	1	1	1
hyaC	1	1	1
hslO	1	1	1
pheS	1	1	1
gcvT	1	1	1
lysC	1	1	1
igaA	1	1	1
astE	1	1	1
cueR	1	1	1
narQ	1	1	1
group_18568	1	1	1
trmA	1	1	1
napB	1	1	1
glrR	1	1	1
ttdB	1	1	1
ubiJ	1	1	1
yhbS	1	1	1
cpdA	1	1	1
sucA	1	1	1
degP	1	1	1
glgC	1	1	1
lapA	1	1	1
zwf	1	1	1
ynfM_2	1	1	1
selD	1	1	1
hflK	1	1	1
gstA	1	1	1
ygbI	1	1	1
yojI	1	1	1
thrS	1	1	1
ansA	1	1	1
yhbU	1	1	1
araA	1	1	1
ompR	1	1	1
ynaI	1	1	1
fepD	1	1	1
dnaX	1	1	1
btsS	1	1	1
rfaH	1	1	1
cysB	1	1	1
dsbC	1	1	1
aspA	1	1	1
yggF	1	1	1
tdcE	1	1	1
group_18601	1	1	1
prfA	1	1	1
ybhQ	1	1	1
zur	1	1	1
pcnB	1	1	1
cfa	1	1	1
atl	1	1	1
ytfH	1	1	1
rhlB	1	1	1
kdsD	1	1	1
frdB	1	1	1
ybhR	1	1	1
carA	1	1	1
lpxK	1	1	1
rph	1	1	1
accC	1	1	1
thrC	1	1	1
ptsP	1	1	1
tyrS	1	1	1
ybhP	1	1	1
metL	1	1	1
folX	1	1	1
gpmM	1	1	1
nuoI	1	1	1
hycB	1	1	1
oppD	1	1	1
malP	1	1	1
lptA	1	1	1
ybeX	1	1	1
cyoA	1	1	1
ribC	1	1	1
ppnN	1	1	1
hinT	1	1	1
mnmG	1	1	1
nuoJ	1	1	1
araC	1	1	1
bssR	1	1	1
yebC	1	1	1
group_18639	1	1	1
astA	1	1	1
yejB	1	1	1
ydgJ	1	1	1
ydiJ	1	1	1
fieF	1	1	1
hisQ	1	1	1
glnK	1	1	1
sufB	1	1	1
pdhR	1	1	1
mlaF	1	1	1
ftsQ	1	1	1
uup	1	1	1
hfq	1	1	1
group_18653	1	1	1
era	1	1	1
prmA	1	1	1
ydjA	1	1	1
fadD_2	1	1	1
group_18658	1	1	1
rplT	1	1	1
fepC	1	1	1
hycA	1	1	1
serB	1	1	1
ltaE	1	1	1
yhdH	1	1	1
yohJ	1	1	1
erpA	1	1	1
ribF	1	1	1
ulaR	1	1	1
rpe	1	1	1
mprA	1	1	1
alaE	1	1	1
glmS	1	1	1
kdsA	1	1	1
kch	1	1	1
ycfJ	1	1	1
bolA	1	1	1
glyQ	1	1	1
mnmA	1	1	1
araF	1	1	1
ytfL	1	1	1
dld	1	1	1
lpxP	1	1	1
metB	1	1	1
degS	1	1	1
ptrA	1	1	1
helD	1	1	1
ycgM	1	1	1
dapE	1	1	1
queF	1	1	1
ftsA	1	1	1
ftsE	1	1	1
opgC	1	1	1
ugpE	1	1	1
nhaB	1	1	1
ftsP	1	1	1
ygiM	1	1	1
icd	1	1	1
entC	1	1	1
group_18699	1	1	1
group_18700	1	1	1
group_18701	1	1	1
queC	1	1	1
ccmD	1	1	1
tauD	1	1	1
lysR	1	1	1
group_18706	1	1	1
umpG	1	1	1
pyrF	1	1	1
murB	1	1	1
ispD	1	1	1
yhbV	1	1	1
rlmJ	1	1	1
glpG	1	1	1
tatA	1	1	1
rsmI	1	1	1
mraZ	1	1	1
yciN	1	1	1
hyaF	1	1	1
rpsE	1	1	1
amiD	1	1	1
yigZ	1	0	0
narJ	1	1	1
glnE	1	1	1
gsiB	1	1	1
yggS	1	1	1
ybjG	1	1	1
copA	1	1	1
cspG	1	1	1
bglX	1	1	1
glpC	1	1	1
yraQ	1	1	1
hcaT	1	1	1
group_18734	1	1	1
xseB	1	1	1
eptC	1	1	1
yhbW	1	1	1
patZ	1	1	1
yggX	1	1	1
trmL	1	1	1
pncC	1	1	1
yfcL	1	1	1
sodA	1	1	1
rfe	1	1	1
rpsU	1	1	1
secM	1	1	1
rstA	1	1	1
grxC	1	1	1
yrdD	1	1	1
cmoA	1	1	1
yjfN	1	1	1
group_18753	1	1	1
tdcD	1	1	1
ppiC	1	1	1
macB	1	1	1
rpoZ	1	1	1
thiC	1	1	1
csdA	1	1	1
mngR	1	1	1
ihfB	1	1	1
apaH	1	1	1
kdsC	1	1	1
waaF	1	1	1
ilvA	1	1	1
ftp	1	1	1
radD	1	1	1
ilvH	1	0	0
btuD	1	1	1
ygjV	1	1	1
groL	1	1	1
truD	1	1	1
yhhQ	1	1	1
rlmI	1	1	1
cydC	1	1	1
araB	1	1	1
ydjM	1	1	1
xerC_3	1	1	1
yceJ	1	1	1
cysU	1	1	1
metA	1	1	1
sbcD	1	1	1
murI	1	1	1
rpsP	1	1	1
solA	1	1	1
feoA	1	1	1
ppnP	1	1	1
group_18789	1	1	1
dsbD	1	1	1
polB	1	1	1
trpA	1	1	1
hscB	1	1	1
ubiK	1	1	1
rplO	1	1	1
rimM	1	1	1
ilvY	1	1	1
pepB	1	1	1
hisP	1	1	1
pqiC	1	1	1
ydfG	1	1	1
ybgE	1	1	1
yiiM	1	1	1
fsaB	1	1	1
rodZ	1	1	1
tpx	1	1	1
fic	1	0	0
msrB	1	0	0
add	1	1	1
napF	1	0	0
group_18812	1	1	1
rseC	1	1	1
yeaK	1	1	1
yciC	1	1	1
glgX	1	1	1
purD	1	1	1
pth	1	1	1
tdk	1	1	1
yfgM	1	1	1
mhpE	1	0	0
group_18822	1	1	1
mepA	1	1	1
purN	1	1	1
fumC	1	1	1
accA	1	1	1
slyX	1	1	1
group_18828	1	1	1
ibpB	1	1	1
group_18830	1	1	1
pstS	1	1	1
elaA	1	1	1
yhcO	1	1	1
potF	1	1	1
pspG	1	1	1
purM	1	1	1
cspD	1	1	1
blc	1	1	1
group_18840	1	1	1
cpxA	1	1	1
ubiI	1	1	1
group_18843	1	1	1
gsiA	1	0	0
ynjA	1	1	1
csdE	1	1	1
wecB	1	1	1
group_18849	1	1	1
ilvM	1	1	1
sufS	1	1	1
minE	1	1	1
yohC	1	1	1
mepH	1	1	1
yidF	1	1	1
sixA	1	1	1
group_18857	1	0	0
group_18858	1	1	1
luxS	1	1	1
pabA	1	0	0
fhuB	1	1	1
lysO	1	1	1
napH	1	0	0
mntR	1	1	1
ilvC	1	1	1
uspF	1	1	1
mreD	1	1	1
holD	1	1	1
manA	1	1	1
yqeF	1	1	1
dinF	1	1	1
group_18872	1	1	1
fruB	1	1	1
group_18874	1	0	0
ychH	1	1	1
rffM	1	1	1
gmhB	1	1	1
group_18878	1	1	1
rhlE	1	1	1
arfA	1	0	0
fruA	1	1	1
ypdE	1	1	1
hypE	1	0	0
opgH	1	1	1
fldB	1	1	1
rof	1	1	1
ycgL	1	1	1
secB	1	1	1
frmR	1	1	1
ung	1	1	1
bssS	1	1	1
ppiB	1	1	1
pmrD	1	1	1
sdhB	1	1	1
hcr	1	1	1
mtgA	1	1	1
hemH	1	1	1
yifL	1	1	1
group_18899	1	1	1
fadK	1	1	1
aroC	1	1	1
argD	1	1	1
yfbR	1	1	1
lpxH	1	1	1
glnS	1	1	1
rstB	1	1	1
recX	1	1	1
group_18907	1	1	1
lpxB	1	1	1
fxsA	1	1	1
napD	1	1	1
mhpC	1	1	1
yfcF	1	1	1
aceB	1	1	1
dapB	1	1	1
ybiY	1	0	0
sseA	1	0	0
yadI_2	1	1	1
lpoA	1	1	1
hypC	1	1	1
ydjF	1	1	1
yaiW	1	1	1
rna	1	1	1
yfjF	1	1	1
lptC	1	1	1
group_18925	1	1	1
ypeA	1	1	1
sfsB	1	1	1
speE	1	1	1
fepG	1	1	1
dnaJ	1	1	1
mlaB	1	1	1
pspB	1	1	1
tatE	1	1	1
hybD	1	1	1
group_18935	1	1	1
nudC	1	1	1
osmB	1	1	1
group_18938	1	1	1
dnaQ	1	1	1
ispU	1	1	1
recJ	1	1	1
holE	1	1	1
hxpA	1	1	1
yihX	1	1	1
cpxP	1	1	1
yqcA	1	1	1
group_18947	1	1	1
ispE	1	1	1
nrdI	1	1	1
ccmA	1	1	1
kduD_2	1	1	1
pspD	1	1	1
serC	1	1	1
stpA	1	1	1
entE	1	1	1
gpr	1	1	1
yjcB	1	1	1
hybE	1	1	1
gph	1	1	1
mntP	1	1	1
ilvN	1	0	0
hpf	1	1	1
dinI	1	1	1
thiH	1	1	1
ygeA	1	1	1
yccU	1	0	0
yeiG	1	1	1
group_18968	1	1	1
leuE	1	1	1
mhpD	1	1	1
gloB	1	1	1
yheT	1	1	1
dadX	1	1	1
ubiX	1	1	1
pepE	1	1	1
php	1	1	1
nsrR	1	1	1
mazE	1	1	1
ptrB	1	1	1
tamB	1	1	1
sucB	1	1	1
ydiK	1	1	1
thrA	1	1	1
ygjP	1	1	1
pdxK	1	1	1
entA	1	1	1
scpC	1	0	0
mdtD	1	1	1
ypfH	1	1	1
ccmH	1	1	1
yebZ	1	1	1
astC	1	1	1
group_18995	1	1	1
bioA	1	1	1
rutC	1	1	1
kdsB	1	1	1
group_18999	1	1	1
group_190	1	1	1
mutL	1	1	1
group_19001	1	1	1
cysQ	1	1	1
ydiH	1	1	1
caiF	1	1	1
setA	1	1	1
fadB	1	1	1
aroE	1	1	1
mutM	1	1	1
rhtC	1	1	1
mhpB	1	1	1
pabB	1	1	1
rsfS	1	1	1
group_19014	1	1	1
group_19015	1	1	1
arsR	1	1	1
iaaA	1	1	1
thiG	1	1	1
orn	1	1	1
fdx	1	1	1
trpB	1	1	1
mltF	1	1	1
acpT	1	1	1
murQ	1	1	1
def	1	0	0
group_19026	1	1	1
mutY	1	1	1
purK	1	1	1
miaA	1	1	1
yafC	1	1	1
panC	1	1	1
waaP	1	0	0
fadM	1	1	1
tsaC	1	1	1
nudL	1	1	1
tsaE	1	1	1
glpQ	1	1	1
nimR	1	1	1
msrP	1	1	1
hyaE	1	1	1
araD	1	1	1
yciK	1	1	1
glpB	1	1	1
cysN	1	1	1
trmO	1	1	1
ahpF	1	1	1
sad	1	1	1
ychA	1	1	1
artQ	1	1	1
fadI	1	1	1
trpC	1	1	1
qseG	1	1	1
moeB	1	1	1
rutR	1	1	1
secG	1	1	1
group_19056	1	1	1
xthA	1	1	1
ydgC	1	1	1
menE	1	1	1
yecM	1	1	1
yiiX	1	0	0
recB	1	1	1
rfaD	1	1	1
thiF	1	1	1
ynjE	1	1	1
ridA	1	1	1
rsmD	1	1	1
yicH	1	1	1
msyB	1	1	1
garL	1	1	1
ubiC	1	1	1
fpr	1	1	1
yaeR	1	1	1
priC	1	1	1
frwD	1	0	0
frdC	1	1	1
ygbN	1	1	1
yigL	1	1	1
yehX	1	1	1
ygiF	1	1	1
rne	1	1	1
group_19082	1	1	1
hcaC	1	1	1
mzrA	1	1	1
ybhC	1	1	1
anmK	1	1	1
gcvH	1	1	1
yebS	1	1	1
srlE	1	1	1
group_19090	1	0	0
yaaA	1	1	1
nikD	1	1	1
ycdZ	1	1	1
ftsY	1	1	1
ubiG	1	1	1
csiE	1	1	1
yihI	1	1	1
yceM	1	1	1
trxA	1	1	1
gapA_1	1	1	1
hemD	1	1	1
ulaB	1	1	1
cmoB	1	1	1
creB	1	1	1
hemF	1	1	1
flgL	1	1	1
pbpC	1	1	1
hycF	1	1	1
fepB	1	1	1
ycdY	1	1	1
yqfB	1	1	1
yjjB	1	1	1
moeA	1	1	1
ybaP	1	1	1
yhfZ	1	1	1
glpD	1	1	1
yqaE	1	1	1
norR	1	1	1
yjjX	1	1	1
abrB	1	1	1
lptF	1	1	1
rpsF	1	1	1
spy	1	1	1
pxpC	1	1	1
group_19125	1	1	1
srlB	1	1	1
pncA	1	1	1
lgt	1	1	1
ygaV	1	0	0
moaC	1	0	0
yfgD	1	1	1
lspA	1	1	1
ssuD	1	1	1
group_19134	1	1	1
fhuD	1	1	1
yggL	1	1	1
ftsB	1	1	1
ampD	1	1	1
rpnC	1	1	1
moaD	1	0	0
ybiO	1	1	1
ybiT	1	0	0
ybiV	1	1	1
ybjH	1	1	1
aceA	1	1	1
malE	1	1	1
group_2153	1	1	1
yhhS	1	1	1
zntA	1	1	1
panZ	1	1	1
yhhX	1	1	1
glgA	1	1	1
yhgH	1	1	1
bioH	1	1	1
hofN	1	1	1
hofP	1	1	1
cysG	1	1	1
nirC	1	1	1
slp	1	1	1
hdeA	1	1	1
gadE	1	0	0
uvrY	1	0	0
group_2202	1	1	1
ftnB	1	1	1
purT	1	1	1
group_2207	1	1	1
yobB	1	1	1
yobA	1	1	1
yebV	1	1	1
manZ	1	1	1
manX	1	1	1
dgcP	1	0	0
group_2214	1	1	1
yeaG	1	0	0
yciI	1	1	1
trpE	1	1	1
arnT	1	1	1
arnB	1	1	1
ais	1	1	1
nudI	1	1	1
yfaZ	1	1	1
group_2226	1	0	0
eco	1	1	1
ccmF	1	0	0
rsuA	1	1	1
setB	1	1	1
rihB	1	1	1
nfo	1	1	1
mglA	1	1	1
group_2235	1	1	1
yehY	1	1	1
group_2237	1	1	1
yegV	1	1	1
fbaB	1	1	1
group_2242	1	1	1
baeS	1	1	1
rsmG	1	1	1
mioC	1	1	1
rbsA	1	1	1
hsrA	1	1	1
nupC	1	1	1
yfdC	1	1	1
group_2259	1	1	1
trxC	1	1	1
eamB	1	1	1
yphA	1	1	1
hcaD	1	1	1
hcaB	1	1	1
hcaE	1	1	1
hcaR	1	1	1
yfhM	1	1	1
yfgJ	1	1	1
ppk	1	1	1
rutG_1	1	1	1
group_2272	1	1	1
gsk	1	1	1
adk	1	1	1
acrA	1	1	1
acrB	1	1	1
tesB	1	1	1
mdlB	1	1	1
mdlA	1	1	1
cof	1	1	1
ppiD	1	1	1
yajO	1	1	1
ribD	1	1	1
tsx	1	1	1
mak	1	1	1
aroM	1	1	1
proX	1	1	1
proW	1	1	1
proV	1	1	1
nrdE	1	1	1
dgoR	1	1	1
yidX	1	1	1
mnmE	1	1	1
norW	1	1	1
hypF	1	1	1
ascF	1	1	1
ygbA	1	1	1
relA	1	1	1
fucI	1	1	1
fucK	1	1	1
group_2314	1	1	1
group_2315	1	1	1
group_2316	1	0	0
galR	1	1	1
yqeG	1	1	1
fryA	1	1	1
ygjR	1	1	1
ygjH	1	1	1
tsaD	1	1	1
ttdT	1	1	1
ttdA	1	1	1
yqiJ	1	1	1
nagE	1	1	1
zraP	1	1	1
yaaW	1	1	1
mog	1	1	1
yjtD	1	1	1
ettA	1	1	1
astB	1	0	0
ynjB	1	1	1
zitB	1	1	1
murR	1	1	1
mgtS	1	1	1
marR	1	1	1
marC	1	1	1
sxy	1	1	1
appC	1	1	1
etp	1	1	1
gfcE	1	1	1
torS	1	1	1
ilvB_2	1	1	1
wzzE	1	1	1
rffC	1	1	1
wecE	1	1	1
rffT	1	1	1
yifK	1	1	1
ysgA_2	1	1	1
fadA	1	1	1
trkH	1	1	1
ssuE	1	1	1
ompF	1	1	1
macA	1	1	1
poxB	1	1	1
artJ	1	1	1
rimK	1	1	1
group_2381	1	1	1
grxA	1	1	1
group_2388	1	1	1
ybdK	1	1	1
entD	1	1	1
fepA	1	1	1
entF	1	1	1
cstA	1	1	1
ybeM	1	1	1
gltL	1	1	1
gltI	1	1	1
lnt	1	1	1
ybeZ	1	0	0
ubiF	1	1	1
group_2404	1	1	1
fetA	1	1	1
group_2421	1	1	1
group_2422	1	1	1
cysS	1	1	1
ybcJ	1	1	1
lptD	1	1	1
thiP	1	0	0
sgrT	1	0	0
leuB	1	1	1
murE	1	1	1
ddlB	1	1	1
mutT	1	0	0
ppdD	1	1	1
yadE	1	1	1
panB	1	1	1
ubiH	1	1	1
pepP	1	1	1
scpB	1	1	1
loiP	1	1	1
yqgF	1	1	1
speC	1	1	1
group_2446	1	1	1
hybO	1	1	1
yqhD	1	1	1
ygiV	1	1	1
hprS	1	1	1
mobA	1	1	1
yihG	1	1	1
yshB	1	1	1
yiiD	1	1	1
nagK	1	1	1
ndh	1	1	1
group_2481	1	1	1
flgI	1	1	1
murJ	1	1	1
group_2487	1	0	0
mdtG	1	0	0
clsC	1	1	1
ycdX	1	1	1
ghrA	1	1	1
tisB	1	1	1
trmH	1	1	1
group_2496	1	1	1
uidR	1	1	1
malI	1	0	0
mliC	1	1	1
ydhR	1	1	1
ydhW	1	1	1
sufE	1	1	1
sufD	1	1	1
sopA	1	0	0
ydiE	1	1	1
nlpC	1	1	1
pfkB	1	1	1
chbF	1	1	1
yafJ	1	1	1
dkgB	1	1	1
pflD	1	1	1
ptsA	1	1	1
uspD	1	1	1
group_2525	1	1	1
aaeR	1	1	1
group_2530	1	1	1
gltD	1	1	1
glmM	1	1	1
deaD	1	1	1
yhbQ	1	1	1
group_2537	1	1	1
nei	1	1	1
yhjE	1	1	1
epmC	1	1	1
csgE	1	1	1
argT	1	1	1
hisJ	1	1	1
hisM	1	1	1
yjfP	1	1	1
msrA	1	1	1
ytfQ	1	1	1
treB	1	0	0
mgtA	1	1	1
holC	1	1	1
ycjG	1	1	1
rnhB	1	1	1
map	1	1	1
thpR	1	1	1
ycgR	1	1	1
ycgY	1	1	1
treA	1	1	1
amn	1	1	1
amiB	1	1	1
argI	1	1	1
ydiV	1	1	1
ygbM	1	1	1
mutS	1	1	1
aceF	1	1	1
ssuC	1	1	1
waaC	1	1	1
pdeC	1	1	1
ydjH	1	1	1
pphC	1	1	1
yneJ	1	1	1
scpA	1	0	0
rhsB	1	0	0
lhr	1	1	1
rpnB_1	1	1	1
pdxB	1	1	1
tktB	1	0	0
cdgI	1	1	1
recG	1	1	1
putP	1	1	1
aceK	1	1	1
group_327	1	1	1
bioC	1	1	1
uvrB	1	1	1
clsB	1	0	0
dinG	1	1	1
ybiI	1	0	0
rlmF	1	1	1
glnP	1	1	1
ompX_1	1	1	1
mntS	1	1	1
ldtB	1	1	1
gsiD	1	1	1
yjbB	1	1	1
rluF	1	1	1
group_3322	1	1	1
epmB	1	1	1
gdx	1	1	1
group_3326	1	1	1
livK	1	1	1
ugpQ	1	1	1
yihW_1	1	1	1
envZ	1	1	1
pck	1	1	1
hslR	1	1	1
yrfG	1	1	1
hofQ	1	1	1
aroK	1	1	1
aroB	1	1	1
damX	1	1	1
group_3340	1	1	1
nirB	1	1	1
group_3342	1	1	1
yheS	1	1	1
kefB	1	1	1
tusD	1	0	0
rpsL	1	1	1
dtpB	1	1	1
yhiD	1	1	1
hdeB	1	1	1
mdtF	1	1	1
araG	1	1	1
otsB	1	0	0
uspC	1	1	1
argS	1	0	0
nudB	1	1	1
ruvA	1	1	1
znuB	1	1	1
znuA	1	1	1
pykA	1	1	1
yebG	1	1	1
group_3378	1	1	1
group_3379	1	1	1
msrC	1	1	1
prc	1	1	1
yebO	1	1	1
rlmA	1	1	1
sdaA	1	1	1
yeaY	1	1	1
yeaX	1	1	1
dmlR	1	1	1
group_3392	1	1	1
yeaQ	1	1	1
[truncated: 2,700 more rows]

## Sheet: Found Ancient Genes
Gene	Mean Depth	SD	Percent Coverage	CV	Status	Copy Number	Heterogenous SNPs Frac	Protein ID	Name	K12
aaeA	25.8167	7.9692	1	0.308684	Core	0.907032	0.00107181	NA	aaeA	TRUE
aaeB	31.0671	8.91344	0.996951	0.28691	Core	1.0915	0	NA	aaeB	TRUE
aaeR	26.6935	10.6502	1	0.398981	Core	0.937838	0	NA	aaeR	TRUE
AAH1	33.6754	8.02939	0.997083	0.238435	Accessory	1.18314	0	NA	AAH1	FALSE
aas	30.3227	8.54143	1	0.281685	Core	1.06534	0	NA	aas	TRUE
aat	26.3277	7.64085	0.997163	0.290221	Core	0.924984	0	NA	aat	TRUE
abgA	27.8459	7.12307	0.999237	0.255803	Accessory	0.978325	0	NA	abgA	TRUE
abgB	30.545	8.21336	1	0.268894	Accessory	1.07315	0	NA	abgB	TRUE
abgR	31.7107	8.56338	1	0.270047	Accessory	1.11411	0	NA	abgR	TRUE
abgT	31.2115	8.16614	0.996726	0.261639	Accessory	1.09657	0.000654879	NA	abgT	TRUE
abrB	26.3133	10.3826	1	0.394577	Core	0.924478	0	NA	abrB	TRUE
accA	24.425	13.4015	0.903125	0.54868	Core	0.858136	0.00104167	NA	accA	TRUE
accB	28.5563	8.28511	1	0.290133	Core	1.00328	0	NA	accB	TRUE
accC	25.5326	9.39954	0.996296	0.368139	Core	0.89705	0	NA	accC	TRUE
accD	30.5967	9.90746	1	0.323808	Core	1.07497	0	NA	accD	TRUE
aceA	32.2598	9.34023	0.999234	0.289532	Core	1.1334	0	NA	aceA	TRUE
aceB	34.4488	7.57648	1	0.219934	Core	1.21031	0	NA	aceB	TRUE
aceE	25.8604	10.2502	0.938438	0.396368	Core	0.908566	0	NA	aceE	TRUE
aceF	30.6852	10.3419	0.997887	0.337032	Core	1.07808	0.00105652	NA	aceF	TRUE
aceK	31.7691	8.66067	0.999424	0.272613	Core	1.11616	0.000575705	NA	aceK	TRUE
ackA	28.9493	8.21761	1	0.283862	Core	1.01709	0	NA	ackA	TRUE
acnA	27.9679	7.72884	0.999626	0.276347	Core	0.98261	0.000747384	NA	acnA	TRUE
acnB	26.1559	9.25167	0.99846	0.353713	Core	0.918949	0.000384911	NA	acnB	TRUE
acpH	28.6632	7.99311	0.996564	0.278863	Core	1.00704	0	NA	acpH	TRUE
acpP_1	29.5781	11.8825	0.978903	0.401734	Core	1.03918	0	NA	acpP_1	TRUE
acpP_2	31.3896	12.7234	1	0.405337	Accessory	1.10283	0	NA	acpP_2	FALSE
acpS	30.7612	10.2487	0.994751	0.333169	Core	1.08075	0	NA	acpS	TRUE
acpT	27.7058	9.97408	0.971088	0.36	Core	0.973402	0	NA	acpT	TRUE
acrA	28.3911	6.78631	1	0.239029	Core	0.99748	0	NA	acrA	TRUE
acrB	26.6257	8.48456	0.985079	0.318661	Core	0.935455	0.00126984	NA	acrB	TRUE
acrD	29.0204	7.74263	0.999642	0.266799	Core	1.01959	0	NA	acrD	TRUE
acrE	31.513	7.73465	1	0.245444	Core	1.10716	0	NA	acrE	TRUE
acrR	31.9167	9.89774	0.998457	0.310112	Core	1.12135	0	NA	acrR	TRUE
acrZ	21.6067	7.08519	1	0.327917	Core	0.759118	0	NA	acrZ	TRUE
acs	28.3558	9.69765	0.959673	0.341999	Core	0.996239	0	NA	acs	TRUE
actP	27.6588	9.12566	0.987879	0.329937	Core	0.971751	0.00121212	NA	actP	TRUE
ada	30.5183	6.95757	1	0.22798	Core	1.07222	0	NA	ada	TRUE
add	30.6038	8.16107	0.999002	0.266669	Core	1.07522	0	NA	add	TRUE
adeD	29.4182	7.94403	1	0.270038	Core	1.03357	0	NA	adeD	TRUE
adeP	26.917	9.95238	0.969357	0.369743	Core	0.945691	0.000747384	NA	adeP	TRUE
adeQ	30.4517	7.93388	0.999251	0.26054	Core	1.06988	0	NA	adeQ	TRUE
adhE	30.7126	7.66543	1	0.249586	Core	1.07904	0	NA	adhE	TRUE
adhP	25.4362	10.5494	0.951533	0.414739	Core	0.893663	0	NA	adhP	TRUE
adiA	30.48	9.25009	1	0.303481	Core	1.07087	0.000440335	NA	adiA	TRUE
adiC	28.4679	7.12697	0.999253	0.250351	Core	1.00018	0	NA	adiC	TRUE
adiY	33.5197	8.73483	0.997375	0.260588	Core	1.17766	0	NA	adiY	TRUE
adk	27.8468	8.46059	1	0.303826	Core	0.978357	0	NA	adk	TRUE
aegA	27.4586	7.9493	0.994949	0.289501	Core	0.964717	0	NA	aegA	TRUE
aer	28.336	7.5633	0.996713	0.266915	Core	0.995542	0	NA	aer	TRUE
aes	28.9062	7.5366	0.998958	0.260726	Core	1.01558	0	NA	aes	TRUE
agaB	28.021	16.6506	0.949686	0.59422	Core	0.984475	0	NA	agaB	TRUE
agaC_1	31.1978	9.03153	1	0.289493	Core	1.09609	0.00124378	NA	agaC_1	TRUE
agaC_2	28.4256	8.70591	0.989744	0.30627	Core	0.998693	0.00128205	NA	agaC_2	TRUE
agaD_2	31.7634	8.49968	0.998862	0.267594	Core	1.11596	0	NA	agaD_2	FALSE
agaI	32.9274	8.08843	0.995726	0.245645	Core	1.15685	0	NA	agaI	TRUE
agaR_1	33.4962	10.0166	1	0.299038	Accessory	1.17684	0	NA	agaR_1	TRUE
agaR_2	29.5469	8.45235	0.995062	0.286065	Core	1.03809	0	NA	agaR_2	TRUE
agaR_3	30.4709	9.15477	0.996032	0.300443	Accessory	1.07055	0	NA	agaR_3	FALSE
agaS	28.8623	8.48248	0.998268	0.293894	Core	1.01404	0	NA	agaS	TRUE
agaV	30.1857	9.47319	0.995781	0.313831	Core	1.06053	0	NA	agaV	TRUE
aglB	26.209	10.5656	1	0.403129	Accessory	0.920816	0	NA	aglB	TRUE
agp	30.1296	8.8611	1	0.294099	Core	1.05856	0	NA	agp	TRUE
ahpC	29.2518	8.99716	1	0.307577	Core	1.02772	0	NA	ahpC	TRUE
ahpF	31.604	9.21712	1	0.291644	Core	1.11036	0	NA	ahpF	TRUE
ahr	26.85	9.26219	0.998039	0.34496	Core	0.943335	0	NA	ahr	TRUE
aidB	28.155	9.44174	0.996925	0.335349	Core	0.989184	0.00123001	NA	aidB	TRUE
ais	34.6915	10.3253	0.993367	0.297632	Core	1.21884	0	NA	ais	TRUE
alaA	22.1732	15.1242	0.76601	0.682093	Core	0.779024	0	NA	alaA	TRUE
alaC	29.5561	8.36862	0.993543	0.283144	Core	1.03841	0	NA	alaC	TRUE
alaE	28.4978	10.2519	0.997778	0.359744	Core	1.00123	0	NA	alaE	TRUE
alaS	29.6975	7.54392	1	0.254026	Core	1.04338	0	NA	alaS	TRUE
aldA	29.6354	7.90833	0.999306	0.266854	Core	1.0412	0	NA	aldA	TRUE
aldB	29.4704	8.81457	0.99935	0.299099	Core	1.0354	0	NA	aldB	TRUE
alkA	28.1492	9.07257	0.986014	0.322303	Core	0.98898	0	NA	alkA	TRUE
alkB	30.4431	10.4349	0.99793	0.342766	Core	1.06957	0	NA	alkB	TRUE
allA	28.9317	10.3726	0.99793	0.35852	Core	1.01647	0.00207039	NA	allA	TRUE
allB	30.094	7.15854	1	0.237873	Core	1.05731	0	NA	allB	TRUE
allC	30.4118	8.58204	0.999191	0.282194	Core	1.06847	0	NA	allC	TRUE
allE	29.9186	9.03305	0.998728	0.301921	Core	1.05115	0	NA	allE	TRUE
allR	30.1201	8.82775	0.998775	0.293085	Core	1.05823	0	NA	allR	TRUE
allS	33.6354	9.83716	0.997843	0.292465	Core	1.18173	0	NA	allS	TRUE
alr	29.0444	9.8739	0.997222	0.339958	Core	1.02043	0	NA	alr	TRUE
alx	30.5528	7.64733	0.996894	0.250299	Core	1.07343	0	NA	alx	TRUE
alx_2	28.5014	6.58102	0.999039	0.230901	Accessory	1.00136	0	NA	alx_2	FALSE
amiA	33.7506	9.97378	0.997701	0.295514	Core	1.18578	0	NA	amiA	TRUE
amiB	27.7825	10.3088	0.990284	0.371052	Core	0.976098	0.000747384	NA	amiB	TRUE
amiC	28.4641	7.69085	1	0.270195	Core	1.00004	0	NA	amiC	TRUE
amiD	30.5584	10.1346	0.998797	0.331646	Core	1.07362	0	NA	amiD	TRUE
amn	29.3478	10.6237	0.996564	0.361995	Core	1.03109	0	NA	amn	TRUE
ampD	27.5344	9.25337	0.998188	0.336066	Core	0.967381	0	NA	ampD	TRUE
ampE	27.5743	9.2926	0.977778	0.337003	Core	0.968781	0	NA	ampE	TRUE
ampG	30.1917	7.91988	1	0.26232	Core	1.06074	0	NA	ampG	TRUE
ampH	27.9603	9.59122	1	0.34303	Core	0.982343	0	NA	ampH	TRUE
amtB	27.2867	7.46829	0.996892	0.273697	Core	0.958678	0.002331	NA	amtB	TRUE
amyA	27.9899	10.3547	0.977823	0.369945	Core	0.983385	0	NA	amyA	TRUE
anmK	30.691	9.35219	0.995495	0.304721	Core	1.07828	0	NA	anmK	TRUE
ansA	27.4897	8.86247	1	0.322393	Core	0.965809	0	NA	ansA	TRUE
ansB	24.3247	11.7592	0.988539	0.483426	Core	0.854614	0.00095511	NA	ansB	TRUE
ansP	31.3567	7.98223	0.999333	0.254562	Core	1.10167	0	NA	ansP	TRUE
apaH	26.7509	11.3309	0.970344	0.423571	Core	0.939853	0	NA	apaH	TRUE
aphA	33.0994	12.0941	0.998599	0.365386	Core	1.1629	0	NA	aphA	TRUE
appA	28.5027	8.57778	0.997691	0.300946	Core	1.0014	0	NA	appA	TRUE
appB	31.1398	6.68538	1	0.214689	Core	1.09405	0	NA	appB	TRUE
appC	29.0382	6.8589	0.999353	0.236203	Core	1.02021	0	NA	appC	TRUE
appX	19.2366	9.94922	1	0.517204	Accessory	0.675848	0	NA	appX	TRUE
apt	28.6069	8.18609	0.998188	0.286158	Core	1.00506	0	NA	apt	TRUE
aqpZ	30.3448	8.15438	1	0.268724	Core	1.06612	0	NA	aqpZ	TRUE
araA	28.5476	7.88746	0.998669	0.276292	Core	1.00298	0	NA	araA	TRUE
araB	29.01	8.67867	1	0.299161	Core	1.01922	0.000587889	NA	araB	TRUE
araC	31.0944	8.44688	0.998862	0.271653	Core	1.09246	0	NA	araC	TRUE
araD	25.3894	10.338	0.987069	0.407178	Core	0.892018	0.00143678	NA	araD	TRUE
araF	27.8313	9.60898	0.978788	0.345258	Core	0.977812	0	NA	araF	TRUE
araG	30.8917	7.16047	0.99934	0.231792	Core	1.08534	0	NA	araG	TRUE
araH	31.7589	8.42498	0.998987	0.26528	Core	1.1158	0	NA	araH	TRUE
araJ	33.7928	8.91488	0.997636	0.263811	Core	1.18726	0	NA	araJ	TRUE
arcA	29.9568	8.38824	0.997211	0.280012	Core	1.05249	0	NA	arcA	TRUE
arcB	33.5888	8.44665	1	0.251472	Core	1.18009	0	NA	arcB	TRUE
arfB	30.383	10.1248	0.997636	0.333239	Core	1.06746	0	NA	arfB	TRUE
argA	29.0586	10.511	0.945946	0.361717	Core	1.02093	0	NA	argA	TRUE
argB	31.7248	7.99065	0.996124	0.251874	Core	1.1146	0	NA	argB	TRUE
argC	30.409	8.24337	1	0.271084	Core	1.06837	0	NA	argC	TRUE
argD	28.8165	8.47576	0.997543	0.294128	Core	1.01243	0	NA	argD	TRUE
argE	29.934	11.6978	0.962674	0.390786	Core	1.05169	0	NA	argE	TRUE
argG	28.5878	9.78502	0.997768	0.34228	Core	1.00439	0.0014881	NA	argG	TRUE
argH	32.6608	8.53227	0.997089	0.261239	Core	1.14749	0	NA	argH	TRUE
argI	27.5493	10.5312	0.99403	0.382266	Core	0.967902	0	NA	argI	TRUE
argK	28.1667	8.38162	1	0.297572	Accessory	0.989594	0	NA	argK	TRUE
argO	28.7044	10.6371	1	0.370573	Core	1.00849	0	NA	argO	TRUE
argP	26.6286	13.6858	0.925056	0.513952	Core	0.935558	0	NA	argP	TRUE
argR	30.2081	7.72914	1	0.255863	Core	1.06132	0.00212314	NA	argR	TRUE
argS	31.6955	8.4393	1	0.266262	Core	1.11357	0	NA	argS	TRUE
argT	30.3627	9.82084	1	0.323451	Core	1.06675	0	NA	argT	TRUE
ariR	29.5581	11.4875	0.973783	0.388641	Accessory	1.03848	0	NA	ariR	TRUE
arnA	29.9168	9.06862	0.997983	0.303128	Core	1.05108	0.000504286	NA	arnA	TRUE
arnB	29.975	7.53008	0.999136	0.251212	Core	1.05313	0	NA	arnB	TRUE
arnC	30.7245	8.37409	0.998968	0.272555	Core	1.07946	0	NA	arnC	TRUE
arnD	33.3928	8.51202	1	0.254906	Core	1.17321	0	NA	arnD	TRUE
arnE	26.631	9.70063	0.997024	0.364261	Core	0.935639	0	NA	arnE	TRUE
arnF	29.1059	8.87546	0.997416	0.304936	Core	1.02259	0	NA	arnF	TRUE
arnT	33.5547	9.43155	0.999395	0.281079	Core	1.1789	0	NA	arnT	TRUE
aroA	31.4579	7.58196	0.999221	0.241019	Core	1.10523	0	NA	aroA	TRUE
aroB	27.7594	7.27297	0.996327	0.262	Core	0.975286	0	NA	aroB	TRUE
aroC	21.047	12.0044	0.921731	0.570363	Core	0.739454	0.00184162	NA	aroC	TRUE
aroD	34.8841	10.0839	0.997365	0.28907	Core	1.2256	0	NA	aroD	TRUE
aroE	31.2906	7.73261	0.996337	0.247122	Core	1.09935	0	NA	aroE	TRUE
aroF	33.38	8.57241	0.994398	0.256813	Core	1.17276	0	NA	aroF	TRUE
aroG	28.9791	8.02074	0.995252	0.276777	Core	1.01814	0	NA	aroG	TRUE
aroH	30.5893	9.72438	0.99618	0.317901	Core	1.07471	0	NA	aroH	TRUE
aroK	31.3889	8.23434	1	0.262333	Core	1.1028	0	NA	aroK	TRUE
aroL	32.2038	8.90634	1	0.276562	Core	1.13143	0	NA	aroL	TRUE
aroM	32.0605	9.17083	1	0.286048	Core	1.1264	0	NA	aroM	TRUE
aroP	24.7921	11.3652	0.926331	0.45842	Core	0.871035	0	NA	aroP	TRUE
arpA_1	30.1891	12.2247	0.977599	0.404938	Core	1.06065	0.00268817	NA	arpA_1	TRUE
arpA_2	37.0222	8.79652	0.998095	0.237601	Accessory	1.30072	0.000634921	NA	arpA_2	TRUE
arsB	32.7357	7.81878	0.996899	0.238846	Accessory	1.15012	0	NA	arsB	TRUE
arsC	27.7347	10.5876	0.995305	0.381744	Core	0.974419	0	NA	arsC	TRUE
arsR	31.1638	10.8681	1	0.348739	Accessory	1.0949	0	NA	arsR	TRUE
artI	29.5478	8.0538	1	0.272568	Core	1.03812	0	NA	artI	TRUE
artJ	32.1967	10.7042	0.998634	0.332462	Core	1.13118	0	NA	artJ	TRUE
artM	28.426	9.28085	1	0.326491	Core	0.998706	0	NA	artM	TRUE
artP	30.6955	9.34742	0.997257	0.304521	Core	1.07844	0	NA	artP	TRUE
artQ	30.7406	8.81052	0.998605	0.286609	Core	1.08003	0	NA	artQ	TRUE
ascB	29.6529	6.95798	0.999314	0.234647	Accessory	1.04181	0	NA	ascB	TRUE
ascG	30.0779	7.68602	0.998028	0.255537	Accessory	1.05674	0	NA	ascG	TRUE
asd	29.2618	7.02885	0.999094	0.240206	Core	1.02807	0.000905797	NA	asd	TRUE
aslA	22.2901	8.5223	0.975309	0.382335	Core	0.783131	0	NA	aslA	TRUE
aslB	31.907	8.74785	0.996764	0.274168	Core	1.121	0	NA	aslB	TRUE
asmA	31.5243	7.88368	0.999461	0.250083	Core	1.10756	0.000539374	NA	asmA	TRUE
asnA	26.5035	10.4681	0.95569	0.39497	Core	0.931162	0.0020141	NA	asnA	TRUE
asnB	26.2871	9.31257	0.998799	0.354264	Core	0.923558	0.0012012	NA	asnB	TRUE
asnC	31.2462	10.7251	1	0.343247	Core	1.09779	0	NA	asnC	TRUE
asnS	28.4568	7.61913	0.995717	0.267744	Core	0.999788	0	NA	asnS	TRUE
aspA	30.5692	7.5311	1	0.246362	Core	1.07401	0	NA	aspA	TRUE
aspC	30.4652	7.36881	0.99916	0.241877	Core	1.07035	0	NA	aspC	TRUE
aspS	30.5409	7.29847	0.999436	0.238974	Core	1.07301	0.000564016	NA	aspS	TRUE
asr	35.7314	11.7167	1	0.327911	Core	1.25537	0	NA	asr	TRUE
astA	28.8493	9.18552	0.997101	0.318397	Core	1.01358	0	NA	astA	TRUE
astC	23.2195	10.8044	0.990991	0.465317	Core	0.815783	0	NA	astC	TRUE
astD	23.9817	9.2896	0.999324	0.387361	Core	0.842563	0.00135227	NA	astD	TRUE
astE	28.1032	8.05378	1	0.286579	Core	0.987364	0.00103199	NA	astE	TRUE
atl	23.7564	8.43158	0.996795	0.354918	Core	0.834646	0	NA	atl	TRUE
atoA	26.2765	8.82795	0.995392	0.335964	Accessory	0.923186	0	NA	atoA	TRUE
atoB	24.1696	10.5123	0.996624	0.43494	Accessory	0.849164	0	NA	atoB	TRUE
atoC	32.0729	8.95579	0.997835	0.279233	Accessory	1.12683	0	NA	atoC	TRUE
atoD	22.3002	10.8184	0.94721	0.485128	Accessory	0.783483	0	NA	atoD	TRUE
atoE	29.1746	7.78807	0.999244	0.266947	Accessory	1.02501	0	NA	atoE	TRUE
atpA	28.1051	6.45882	0.999351	0.22981	Core	0.98743	0	NA	atpA	TRUE
atpB	29.0049	11.7818	0.931373	0.406199	Core	1.01904	0	NA	atpB	TRUE
atpC	32.6286	9.88623	0.997619	0.302993	Core	1.14636	0	NA	atpC	TRUE
atpD	26.2068	6.99829	1	0.267041	Core	0.920737	0	NA	atpD	TRUE
atpE	16.025	13.0512	0.879167	0.814428	Core	0.563015	0	NA	atpE	TRUE
atpF	32.6136	9.39326	0.991507	0.288017	Core	1.14583	0	NA	atpF	TRUE
atpG	30.2095	9.83568	0.997685	0.325582	Core	1.06137	0	NA	atpG	TRUE
atpH	32.5749	10.4715	1	0.321459	Core	1.14447	0	NA	atpH	TRUE
avtA	31.0614	9.23819	1	0.297417	Core	1.0913	0	NA	avtA	TRUE
azoR	30.2475	9.37932	1	0.310086	Core	1.0627	0	NA	azoR	TRUE
bacA	28.6971	7.48507	1	0.26083	Core	1.00823	0	NA	bacA	TRUE
baeR	26.1604	12.6015	0.901798	0.481699	Core	0.919109	0	NA	baeR	TRUE
baeS	27.9744	9.34166	1	0.333937	Core	0.982838	0	NA	baeS	TRUE
bamA	27.0173	7.04658	0.999589	0.260818	Core	0.949212	0.000411015	NA	bamA	TRUE
bamB	31.0831	8.30243	1	0.267104	Core	1.09206	0	NA	bamB	TRUE
bamC	28.0541	9.71862	0.963285	0.346424	Core	0.98564	0	NA	bamC	TRUE
bamD	32.2791	9.02525	0.998645	0.2796	Core	1.13408	0	NA	bamD	TRUE
bamE	22.8158	6.12226	1	0.268334	Core	0.801599	0	NA	bamE	TRUE
barA	36.0588	8.98286	0.999637	0.249117	Core	1.26687	0	NA	barA	TRUE
basR	30.9522	7.87557	1	0.254443	Core	1.08746	0	NA	basR	TRUE
basS	30.0981	7.31433	0.999092	0.243016	Core	1.05745	0	NA	basS	TRUE
bax	29.9358	7.56008	0.998788	0.252544	Core	1.05175	0	NA	bax	TRUE
bcp	20.4289	13.6077	0.830149	0.6661	Core	0.717738	0	NA	bcp	TRUE
bcr	25.5817	10.7425	0.98678	0.419931	Core	0.898775	0.000944287	NA	bcr	TRUE
bcsA	27.1543	11.7523	0.940053	0.432799	Core	0.954025	0.00076365	NA	bcsA	TRUE
bcsB	29.2739	7.3604	0.999566	0.251432	Core	1.02849	0.000434028	NA	bcsB	TRUE
bcsC	30.363	8.1174	1	0.267345	Core	1.06676	0	NA	bcsC	TRUE
bcsE	32.3275	9.53647	0.999274	0.294995	Core	1.13578	0	NA	bcsE	TRUE
bcsF	23.1927	13.6727	0.895833	0.589524	Core	0.814842	0	NA	bcsF	TRUE
bcsG	26.5435	13.5225	0.891071	0.509446	Core	0.932565	0	NA	bcsG	TRUE
bcsZ	32.299	8.29257	1	0.256744	Core	1.13478	0	NA	bcsZ	TRUE
bdcA	24.619	7.83315	0.998599	0.318174	Accessory	0.864954	0	NA	bdcA	TRUE
bdcR	27.0202	9.80551	0.988215	0.362895	Accessory	0.949315	0	NA	bdcR	TRUE
bdm	24.1481	9.26641	0.99537	0.383732	Core	0.84841	0	NA	bdm	TRUE
bepA	31.444	7.42828	0.997951	0.236239	Core	1.10474	0.00068306	NA	bepA	TRUE
betA	21.4303	12.2988	0.888689	0.573897	Core	0.752921	0.00119689	NA	betA	TRUE
betB	25.9817	9.3794	0.97556	0.361001	Core	0.912828	0	NA	betB	TRUE
betI	23.4949	13.8139	0.923469	0.587952	Core	0.825459	0	NA	betI	TRUE
betT	27.5762	7.17756	1	0.260281	Core	0.968849	0	NA	betT	TRUE
bglA	26.7218	9.21398	0.998605	0.344812	Core	0.93883	0	NA	bglA	TRUE
bglB	33.2688	7.4721	0.999283	0.224598	Accessory	1.16885	0	NA	bglB	TRUE
bglF	31.0447	8.6697	1	0.279265	Accessory	1.09071	0.000532481	NA	bglF	TRUE
bglG	36.2879	11.6759	1	0.321758	Accessory	1.27492	0	NA	bglG	TRUE
bglH_2	32.0062	8.32441	1	0.260087	Accessory	1.12449	0	NA	bglH_2	TRUE
bglJ	32.8083	9.72465	1	0.296409	Core	1.15267	0	NA	bglJ	TRUE
bglX	28.5776	8.59846	1	0.300881	Core	1.00403	0	NA	bglX	TRUE
bioA	25.9922	9.50652	0.996124	0.365744	Core	0.913199	0.000775194	NA	bioA	TRUE
bioB	31.3948	10.1302	0.997118	0.322673	Core	1.10301	0	NA	bioB	TRUE
bioC	26.3095	8.08118	1	0.307158	Core	0.924346	0.0026455	NA	bioC	TRUE
bioD	25.1298	9.26251	1	0.368587	Core	0.882898	0	NA	bioD	TRUE
bioF	23.5195	11.0357	0.981818	0.469216	Core	0.826322	0.0017316	NA	bioF	TRUE
bioH	25.9481	10.2547	1	0.395199	Core	0.911649	0.00129702	NA	bioH	TRUE
bioP	28.39	11.2201	0.931111	0.395214	Core	0.997441	0	NA	bioP	TRUE
bipA	27.9731	7.08346	0.997807	0.253224	Core	0.982795	0	NA	bipA	TRUE
birA	32.5642	9.43423	0.994824	0.289712	Core	1.14409	0	NA	birA	TRUE
bisC	29.8582	8.49291	0.999143	0.284442	Core	1.04902	0.000856898	NA	bisC	TRUE
blc	25.2846	9.41604	0.966292	0.372401	Core	0.888339	0	NA	blc	TRUE
blr	22.6587	11.5122	0.984127	0.508069	Accessory	0.796081	0	NA	blr	TRUE
bluF	35.4596	8.49875	0.999175	0.239674	Accessory	1.24582	0	NA	bluF	TRUE
bluR	30.5683	9.18495	0.998634	0.300473	Accessory	1.07397	0	NA	bluR	TRUE
bolA	26.8889	12.7942	0.990476	0.475817	Core	0.944701	0	NA	bolA	TRUE
brnQ	29.0174	7.01415	0.993182	0.241722	Core	1.01948	0	NA	brnQ	TRUE
bssR	29.5339	13.1758	0.992188	0.446126	Core	1.03763	0	NA	bssR	TRUE
bssS	27.0863	11.956	1	0.441403	Core	0.951636	0	NA	bssS	TRUE
btsR	29.9375	8.87921	0.998611	0.296591	Core	1.05181	0	NA	btsR	TRUE
btsS	29.8843	8.54621	1	0.285976	Core	1.04994	0.00059312	NA	btsS	TRUE
btsT	24.7197	7.3517	0.994886	0.297403	Core	0.868489	0.0004649	NA	btsT	TRUE
btuB	28.2407	11.8427	0.951762	0.41935	Core	0.992194	0	NA	btuB	TRUE
btuC	31.7808	7.90827	1	0.248838	Core	1.11657	0	NA	btuC	TRUE
btuD	29.452	8.74714	1	0.296996	Core	1.03475	0	NA	btuD	TRUE
btuE	29.5743	10.2613	1	0.346967	Core	1.03905	0	NA	btuE	TRUE
btuF	26.367	14.8401	0.825218	0.562826	Core	0.926367	0	NA	btuF	TRUE
btuR	25.5736	11.3611	0.98308	0.444253	Core	0.898491	0	NA	btuR	TRUE
cadA	31.6904	8.23126	1	0.25974	Accessory	1.1134	0.000465549	NA	cadA	TRUE
cadB	32.7393	7.19848	1	0.219872	Accessory	1.15025	0	NA	cadB	TRUE
cadC	33.3359	7.07094	1	0.212112	Core	1.17121	0	NA	cadC	TRUE
caiA	27.7962	9.17573	0.994751	0.330108	Core	0.976577	0	NA	caiA	TRUE
caiB	29.0895	6.62353	0.999179	0.227695	Core	1.02202	0	NA	caiB	TRUE
caiC	30.4459	9.00869	1	0.295891	Core	1.06967	0.000643501	NA	caiC	TRUE
caiD	28.0458	12.6116	1	0.449679	Core	0.985348	0	NA	caiD	TRUE
caiE	27.22	9.94369	0.994924	0.365309	Core	0.956333	0	NA	caiE	TRUE
caiF	31.851	10.093	1	0.316882	Core	1.11904	0	NA	caiF	TRUE
caiT	29.0099	6.80405	1	0.234542	Core	1.01922	0	NA	caiT	TRUE
can	30.7949	7.96083	1	0.258511	Core	1.08193	0	NA	can	TRUE
carA	27.9164	11.5861	0.943429	0.415029	Core	0.980803	0	NA	carA	TRUE
cas1	39.8719	19.3875	0.947883	0.486245	Accessory	1.40084	0.00868621	NA	cas1	FALSE
cas2	31.5136	18.3806	0.986395	0.58326	Accessory	1.10718	0.00340136	NA	cas2	FALSE
cas3	39.1483	14.0267	0.988836	0.358297	Accessory	1.37542	0.0287081	NA	cas3	FALSE
casA	35.3359	16.2878	0.977607	0.460942	Accessory	1.24147	0.0230326	NA	casA	FALSE
casC	50.0682	13.2567	1	0.264774	Accessory	1.75907	0.00094697	NA	casC	FALSE
casD	44.0629	11.869	1	0.269366	Accessory	1.54809	0.00669344	NA	casD	FALSE
casE	33.3472	18.2711	0.989247	0.547906	Accessory	1.1716	0.0215054	NA	casE	FALSE
cbl	30.3018	8.36788	0.990536	0.276151	Core	1.06461	0	NA	cbl	TRUE
cbpA	29.3789	7.11556	1	0.2422	Core	1.03219	0	NA	cbpA	TRUE
cbpM	26.6536	9.3035	1	0.349052	Core	0.936435	0	NA	cbpM	TRUE
cbrA	31.3746	7.28059	1	0.232053	Core	1.1023	0	NA	cbrA	TRUE
cbrB	28.481	8.66042	0.99789	0.304077	Accessory	1.00064	0	NA	cbrB	TRUE
cbtA_2	29.9973	23.481	0.973333	0.782768	Accessory	1.05391	0.0346667	NA	cbtA_2	TRUE
cca	24.5521	10.3378	0.94996	0.421055	Core	0.8626	0.000807103	NA	cca	TRUE
ccmA	24.9579	11.864	0.940129	0.475358	Core	0.87686	0	NA	ccmA	TRUE
ccmB	28.4419	9.67973	1	0.340333	Core	0.999265	0	NA	ccmB	TRUE
ccmC	27.6951	8.48851	0.998645	0.306498	Core	0.973027	0	NA	ccmC	TRUE
ccmD	24.8	8.77349	0.97619	0.35377	Core	0.871311	0	NA	ccmD	TRUE
ccmG	30.1541	9.03044	0.992832	0.299476	Core	1.05942	0	NA	ccmG	TRUE
ccmH	31.7721	8.789	0.996201	0.276626	Core	1.11627	0	NA	ccmH	TRUE
ccp	34.2518	10.1058	0.997854	0.295044	Core	1.20339	0	NA	ccp	TRUE
cdaR	29.1054	8.13909	0.999136	0.279642	Core	1.02257	0	NA	cdaR	TRUE
cdd	25.9345	10.9455	0.958192	0.422044	Core	0.911169	0	NA	cdd	TRUE
cdgI	34.9871	10.0395	0.99729	0.286948	Core	1.22922	0.000677507	NA	cdgI	TRUE
cdh	32.0413	9.94334	0.995868	0.310329	Core	1.12572	0	NA	cdh	TRUE
cdiA_1	23.0824	15.686	0.840944	0.679565	Accessory	0.810966	0.00308846	NA	cdiA_1	FALSE
cdsA	27.9933	9.69501	0.998667	0.346333	Core	0.983505	0.00133333	NA	cdsA	TRUE
cecR	22.5848	10.0574	0.997024	0.445319	Core	0.793484	0.0014881	NA	cecR	TRUE
cedA	31.6872	11.8594	1	0.374264	Core	1.11328	0	NA	cedA	TRUE
cfa	30.5431	11.8091	0.94691	0.386636	Core	1.07309	0	NA	cfa	TRUE
cfaB	32.1976	10.6113	0.998004	0.329567	Accessory	1.13122	0	NA	cfaB	FALSE
cfaE	13.8246	13.0515	0.682464	0.944073	Accessory	0.485709	0	NA	cfaE	FALSE
chaA	29.6376	7.75819	1	0.261768	Core	1.04127	0	NA	chaA	TRUE
chaB	25.9004	9.36662	0.974026	0.361639	Core	0.909974	0	NA	chaB	TRUE
chaC	25.5621	10.323	0.990237	0.403842	Core	0.898085	0	NA	chaC	TRUE
chbA	29.453	7.90533	0.994302	0.268405	Core	1.03479	0	NA	chbA	TRUE
chbB	35.6231	10.3228	0.993769	0.289779	Core	1.25156	0	NA	chbB	TRUE
chbC	29.6799	8.09088	0.999264	0.272604	Core	1.04276	0	NA	chbC	TRUE
chbF	29.7258	11.6124	0.984479	0.390652	Core	1.04437	0.000739098	NA	chbF	TRUE
chbG	29.0764	12.1321	0.972332	0.417247	Core	1.02156	0	NA	chbG	TRUE
chbR	33.5726	7.43166	1	0.221361	Core	1.17952	0	NA	chbR	TRUE
cheA	29.1847	10.468	0.951654	0.358681	Core	1.02536	0	NA	cheA	TRUE
cheB	30.12	8.911	0.995238	0.29585	Core	1.05822	0	NA	cheB	TRUE
cheR	31.3252	9.35457	0.998839	0.298628	Core	1.10056	0	NA	cheR	TRUE
cheW	30.0873	8.75718	0.998016	0.291059	Core	1.05707	0	NA	cheW	TRUE
cheY	32.4667	8.21295	0.997436	0.252966	Core	1.14067	0	NA	cheY	TRUE
cheZ	31.2481	7.2763	0.99845	0.232856	Core	1.09785	0	NA	cheZ	TRUE
chiA	26.771	11.577	0.964484	0.432446	Accessory	0.940559	0	NA	chiA	TRUE
chiP	30.5124	8.01002	1	0.262517	Core	1.07201	0	NA	chiP	TRUE
chiQ	24.9021	8.47531	0.993884	0.340345	Core	0.8749	0	NA	chiQ	TRUE
cho	30.4651	9.76482	0.998874	0.320525	Core	1.07035	0	NA	cho	TRUE
chpB	27.0127	8.34487	0.996825	0.308924	Accessory	0.949051	0	NA	chpB	TRUE
chpS	23.7063	10.3993	0.984127	0.43867	Accessory	0.832888	0	NA	chpS	TRUE
cirA	30.0532	8.28681	0.998494	0.275738	Core	1.05588	0	NA	cirA	TRUE
citC	31.4939	9.69315	0.994334	0.307779	Core	1.10649	0	NA	citC	TRUE
citD	24.2492	10.0824	0.989899	0.415782	Core	0.851958	0	NA	citD	TRUE
citE	26.0539	6.26405	1	0.240426	Core	0.915366	0	NA	citE	TRUE
citF	27.364	8.06197	1	0.29462	Core	0.961394	0.000652316	NA	citF	TRUE
citG	27.2082	8.42729	0.998862	0.309734	Core	0.95592	0	NA	citG	TRUE
citT	25.0553	12.9156	0.904372	0.515483	Core	0.880282	0	NA	citT	TRUE
citX	27.7446	7.69012	0.994565	0.277176	Core	0.974764	0	NA	citX	TRUE
clcA	29.0541	10.2456	0.993671	0.352639	Core	1.02077	0.00140647	NA	clcA	TRUE
clcB	27.036	8.17195	0.999162	0.302262	Core	0.94987	0.000837521	NA	clcB	TRUE
clpA	29.6337	7.48233	0.999561	0.252494	Core	1.04114	0	NA	clpA	TRUE
clpB	31.3636	8.45136	0.998057	0.269464	Core	1.10192	0.0003885	NA	clpB	TRUE
clpP	28.4038	9.60172	1	0.338043	Core	0.997927	0	NA	clpP	TRUE
clpS	27.676	10.5665	0.996885	0.381793	Core	0.972356	0	NA	clpS	TRUE
clpV1	20.379	12.9053	0.919928	0.633264	Accessory	0.715986	0.00181159	NA	clpV1	FALSE
clpV1_1	46.1625	16.1166	0.976298	0.349128	Accessory	1.62185	0.0229496	NA	clpV1_1	FALSE
clpX	28.9749	10.1902	0.988235	0.351689	Core	1.01799	0	NA	clpX	TRUE
clsA	27.1916	11.4961	0.959617	0.422781	Core	0.955339	0	NA	clsA	TRUE
clsB	24.0606	9.74671	0.988506	0.40509	Core	0.845334	0.00208986	NA	clsB	TRUE
clsC	29.2767	8.69013	0.990553	0.296828	Core	1.02859	0	NA	clsC	TRUE
cmk	28.462	8.08936	1	0.284216	Core	0.99997	0	NA	cmk	TRUE
cmoA	30.8266	8.55845	0.998656	0.277632	Core	1.08305	0	NA	cmoA	TRUE
cmoB	21.9774	12.6839	0.972222	0.577134	Core	0.772142	0.00102881	NA	cmoB	TRUE
cmoM	27.4224	12.8783	0.955471	0.469625	Core	0.963445	0	NA	cmoM	TRUE
cmtB	30.286	9.023	0.997748	0.297926	Core	1.06406	0	NA	cmtB	TRUE
cnoX	31.2433	8.28951	1	0.265321	Core	1.09769	0	NA	cnoX	TRUE
cnu	28.5324	12.4881	1	0.437681	Core	1.00244	0	NA	cnu	TRUE
coaA	32.9105	10.487	0.998921	0.318654	Core	1.15626	0	NA	coaA	TRUE
coaD	30.4479	9.95488	1	0.326948	Core	1.06974	0	NA	coaD	TRUE
coaE	28.8712	7.25344	0.995169	0.251235	Core	1.01435	0	NA	coaE	TRUE
cobB	29.6095	10.317	0.99635	0.348436	Core	1.04029	0	NA	cobB	TRUE
cobS	29.8871	8.42084	0.989247	0.281755	Core	1.05004	0	NA	cobS	TRUE
cobT	29.4509	8.86044	0.997222	0.300854	Core	1.03471	0.000925926	NA	cobT	TRUE
cobU	22.0956	10.9277	0.995338	0.494563	Core	0.776295	0	NA	cobU	TRUE
codA	28.5522	7.80249	1	0.273271	Core	1.00314	0	NA	codA	TRUE
codB	27.677	8.29603	0.998413	0.299745	Core	0.97239	0	NA	codB	TRUE
cof	30.8901	8.56273	0.997558	0.2772	Core	1.08528	0	NA	cof	TRUE
comR	30.0302	8.81353	0.998563	0.293489	Core	1.05507	0	NA	comR	TRUE
copA	23.4459	9.38315	0.979641	0.400204	Core	0.823737	0.000399202	NA	copA	TRUE
cpdA	29.7005	7.60113	0.996377	0.255926	Core	1.04348	0	NA	cpdA	TRUE
cpdB	31.5841	7.93658	0.998563	0.251284	Core	1.10966	0.00287356	NA	cpdB	TRUE
cpoB	32.3586	10.7058	0.998737	0.330849	Core	1.13687	0	NA	cpoB	TRUE
cpsB	25.7307	9.87677	0.996521	0.383852	Accessory	0.90401	0	NA	cpsB	TRUE
cpsG	16.3669	11.874	0.847557	0.725489	Accessory	0.575026	0.00291758	NA	cpsG	TRUE
cpxA	26.8588	12.6779	0.889374	0.472022	Core	0.943645	0	NA	cpxA	TRUE
cpxP	34.4351	11.0157	0.998004	0.319898	Core	1.20983	0	NA	cpxP	TRUE
cpxR	33.4707	7.65219	1	0.228624	Core	1.17594	0	NA	cpxR	TRUE
cra	30.4289	8.91249	0.9801	0.292896	Core	1.06907	0	NA	cra	TRUE
crcB	26.8255	8.34524	0.994792	0.311093	Core	0.942475	0	NA	crcB	TRUE
creA	30.5443	10.9974	0.99789	0.360046	Core	1.07313	0	NA	creA	TRUE
creB	26.7188	9.0523	0.998551	0.338798	Core	0.938727	0	NA	creB	TRUE
creC	29.6153	7.60204	1	0.256693	Core	1.04049	0	NA	creC	TRUE
creD	31.0204	8.91293	0.996983	0.287325	Core	1.08985	0	NA	creD	TRUE
crfC	32.9937	10.3607	0.986092	0.31402	Core	1.15919	0	NA	crfC	TRUE
crl	29.9129	8.95875	0.997512	0.299494	Core	1.05095	0	NA	crl	TRUE
crp	29.2954	8.58979	1	0.293213	Core	1.02925	0	NA	crp	TRUE
crr	28.3392	9.87787	1	0.348558	Core	0.995657	0	NA	crr	TRUE
csdA	28.6725	9.67924	0.991708	0.33758	Core	1.00737	0	NA	csdA	TRUE
csdE	27.6036	11.938	0.993243	0.432479	Core	0.969812	0.00225225	NA	csdE	TRUE
csgA	28.9452	7.75187	1	0.267812	Core	1.01695	0	NA	csgA	TRUE
csgB	32.1162	9.91711	1	0.308788	Core	1.12836	0	NA	csgB	TRUE
csgD	26.9401	13.7549	0.952381	0.510575	Core	0.9465	0	NA	csgD	TRUE
csgE	20.6344	11.2451	0.956989	0.544967	Core	0.72496	0	NA	csgE	TRUE
csgF	30.9041	8.8519	0.992806	0.286432	Core	1.08577	0	NA	csgF	TRUE
csgG	23.2242	13.8884	0.892086	0.598013	Core	0.815949	0	NA	csgG	TRUE
csiD	31.955	10.0482	1	0.314448	Core	1.12269	0	NA	csiD	TRUE
csiE	28.9485	7.91155	0.999219	0.273298	Core	1.01706	0	NA	csiE	TRUE
csiR	28.8854	9.38721	1	0.324982	Core	1.01484	0.0015083	NA	csiR	TRUE
cspA	28.2582	10.2421	1	0.362446	Core	0.992811	0	NA	cspA	TRUE
cspC	27.2524	11.5339	0.966667	0.423227	Core	0.957472	0	NA	cspC	TRUE
cspF	23.6291	11.6347	0.962441	0.492389	Accessory	0.830174	0	NA	cspF	TRUE
cspG	30.1831	12.3028	0.985915	0.407604	Core	1.06044	0.00938967	NA	cspG	TRUE
cspH	27.4319	10.2943	0.99061	0.375268	Accessory	0.96378	0	NA	cspH	TRUE
cspI	24.6667	12.0552	0.967136	0.488723	Accessory	0.866627	0	NA	cspI	TRUE
csrA	20.4194	11.4654	0.994624	0.561497	Core	0.717404	0	NA	csrA	TRUE
csrD	28.6986	7.72433	1	0.269154	Core	1.00828	0	NA	csrD	TRUE
cstA	24.7583	8.14191	0.995252	0.328856	Core	0.869847	0.000474834	NA	cstA	TRUE
cueO	24.1315	9.22469	0.983881	0.382267	Core	0.847826	0.000644745	NA	cueO	TRUE
cueR	31.4118	7.34861	0.995098	0.233944	Core	1.10361	0	NA	cueR	TRUE
cusA	28.4342	9.41185	0.996819	0.331005	Core	0.998992	0.000636132	NA	cusA	TRUE
cusB	28.5833	7.7106	0.999183	0.269759	Core	1.00423	0	NA	cusB	TRUE
cusC	33.8626	11.4366	0.998554	0.337735	Core	1.18971	0	NA	cusC	TRUE
cusF	33.2673	11.7082	1	0.351944	Core	1.1688	0	NA	cusF	TRUE
cusR	28.8202	9.0203	0.998538	0.312986	Core	1.01255	0	NA	cusR	TRUE
cusS	29.0674	10.6569	0.98807	0.366626	Core	1.02124	0	NA	cusS	TRUE
cutA	30.3386	6.68618	0.998233	0.220385	Core	1.0659	0	NA	cutA	TRUE
cutC	28.5502	8.94539	1	0.313321	Core	1.00307	0	NA	cutC	TRUE
cvpA	28.5521	9.31627	1	0.32629	Core	1.00314	0	NA	cvpA	TRUE
cvrA	33.0887	7.90184	0.997697	0.238808	Core	1.16252	0	NA	cvrA	TRUE
cyaA	26.7558	12.153	0.917157	0.454218	Core	0.940025	0.000392619	NA	cyaA	TRUE
cyaY	30.296	11.6564	0.990654	0.384751	Core	1.0644	0.00311526	NA	cyaY	TRUE
cybB	29.9322	9.68285	0.998117	0.323493	Core	1.05162	0	NA	cybB	TRUE
cybC	24.2817	9.35571	0.98708	0.385299	Core	0.8531	0	NA	cybC	TRUE
cycA	28.9908	9.96413	0.978769	0.3437	Core	1.01855	0	NA	cycA	TRUE
cydA	24.3958	10.3322	0.922881	0.423522	Core	0.85711	0	NA	cydA	TRUE
cydB	27.7456	8.07429	0.997368	0.291012	Core	0.974801	0	NA	cydB	TRUE
cydC	30.2265	8.03239	0.998839	0.26574	Core	1.06196	0	NA	cydC	TRUE
cydD	29.4001	8.27596	0.998868	0.281494	Core	1.03293	0	NA	cydD	TRUE
cydX	22.0351	8.78044	0.991228	0.398475	Core	0.77417	0	NA	cydX	TRUE
cynR	27.8989	10.5581	0.977778	0.37844	Accessory	0.980186	0.00222222	NA	cynR	TRUE
cynS	29.0616	10.9112	0.997877	0.37545	Accessory	1.02104	0	NA	cynS	TRUE
cynT	26.7121	8.05927	1	0.301709	Accessory	0.938491	0.00151515	NA	cynT	TRUE
cynX	27.269	8.85189	0.999154	0.324613	Accessory	0.958057	0	NA	cynX	TRUE
cyoA	30.2078	7.65657	0.99789	0.253463	Core	1.06131	0	NA	cyoA	TRUE
cyoB	27.9694	7.54645	0.998996	0.269811	Core	0.982663	0	NA	cyoB	TRUE
cyoC	28.6537	9.19737	0.995122	0.320984	Core	1.0067	0	NA	cyoC	TRUE
cyoD	28.6121	8.82907	0.99697	0.308578	Core	1.00524	0	NA	cyoD	TRUE
cyoE	28.8328	7.97609	0.998878	0.276633	Core	1.013	0	NA	cyoE	TRUE
cysA	24.2477	9.16369	0.997268	0.37792	Core	0.851908	0.000910747	NA	cysA	TRUE
cysB	30.0174	8.38013	1	0.279175	Core	1.05462	0	NA	cysB	TRUE
cysB_2	12.6763	7.04125	1	0.555464	Accessory	0.445364	0	NA	cysB_2	TRUE
cysC	28.2211	8.52613	1	0.302119	Core	0.991508	0	NA	cysC	TRUE
cysD	32.1166	8.4099	0.9967	0.261855	Core	1.12837	0	NA	cysD	TRUE
cysE	31.6557	8.78291	0.998783	0.277451	Core	1.11218	0	NA	cysE	TRUE
cysG	27.7453	10.7449	0.992722	0.38727	Core	0.974789	0	NA	cysG	TRUE
cysH	28.6408	10.9638	0.994558	0.382805	Core	1.00625	0	NA	cysH	TRUE
cysI	29.1325	10.146	0.981903	0.348272	Core	1.02353	0.00116754	NA	cysI	TRUE
cysJ	27.5722	10.6618	0.997222	0.386687	Core	0.968709	0.00111111	NA	cysJ	TRUE
cysK	30.2695	9.43739	0.997942	0.311778	Core	1.06348	0	NA	cysK	TRUE
cysM	25.5066	10.6238	0.976974	0.416512	Core	0.896136	0.00219298	NA	cysM	TRUE
cysN	26.8599	10.0892	0.973389	0.375621	Core	0.943685	0	NA	cysN	TRUE
cysP	26.1809	9.74542	1	0.372233	Core	0.919828	0.000983284	NA	cysP	TRUE
cysQ	28.7706	6.86855	0.994602	0.238735	Core	1.01081	0	NA	cysQ	TRUE
cysS	28.8348	8.00835	1	0.277732	Core	1.01307	0	NA	cysS	TRUE
cysU	29.4281	11.8236	0.98801	0.401781	Core	1.03391	0	NA	cysU	TRUE
cysW	27.4555	9.98669	0.992009	0.363741	Core	0.964608	0	NA	cysW	TRUE
cysZ	31.1601	9.40255	0.998688	0.30175	Core	1.09476	0	NA	cysZ	TRUE
cytR_2	32.3782	8.3104	0.998051	0.256667	Core	1.13756	0	NA	cytR_2	TRUE
cyuA	28.9954	9.79274	1	0.337734	Core	1.01871	0	NA	cyuA	TRUE
dacA	29.0685	8.05428	0.999221	0.277079	Core	1.02128	0	NA	dacA	TRUE
dacB	27.5059	9.59147	0.998525	0.348706	Core	0.966379	0	NA	dacB	TRUE
dacC	29.7473	7.48671	0.999169	0.251677	Core	1.04513	0	NA	dacC	TRUE
dacD	26.1757	13.3262	0.903171	0.509106	Core	0.919643	0	NA	dacD	TRUE
dadA	28.0962	8.16287	0.997691	0.290533	Core	0.98712	0	NA	dadA	TRUE
dadX	27.2997	8.60856	0.995331	0.315335	Core	0.959135	0	NA	dadX	TRUE
dam	30.092	7.56961	1	0.251549	Core	1.05724	0	NA	dam	TRUE
dam_1	30.6993	8.49336	1	0.276663	Accessory	1.07858	0	NA	dam_1	FALSE
damX	30.892	8.08403	1	0.261687	Core	1.08534	0	NA	damX	TRUE
dapA	31.4414	9.76843	0.995449	0.310687	Core	1.10465	0	NA	dapA	TRUE
dapB	27.186	8.08871	0.998708	0.297532	Core	0.955142	0	NA	dapB	TRUE
dapD	19.4873	12.598	0.850909	0.646472	Core	0.684657	0	NA	dapD	TRUE
dapE	28.6534	6.74675	0.999113	0.235461	Core	1.00669	0	NA	dapE	TRUE
dapF	28.2994	9.43572	1	0.333425	Core	0.994257	0	NA	dapF	TRUE
dauA	27.778	7.82773	0.99879	0.281796	Core	0.975938	0.000604961	NA	dauA	TRUE
dbpA	31.8697	9.55704	0.999272	0.299878	Core	1.1197	0.000727802	NA	dbpA	TRUE
dcd	26.8918	6.75769	0.998282	0.251292	Core	0.944802	0	NA	dcd	TRUE
dcm	33.9718	8.67152	0.999295	0.255256	Core	1.19355	0	NA	dcm	TRUE
dcp	34.4242	7.98819	1	0.232051	Core	1.20945	0	NA	dcp	TRUE
dcrB	30.6935	9.55271	1	0.311229	Core	1.07837	0	NA	dcrB	TRUE
dctA	30.4468	7.73944	0.998446	0.254196	Core	1.0697	0	NA	dctA	TRUE
dctR	32.9454	10.6257	0.996234	0.322523	Core	1.15749	0	NA	dctR	TRUE
dcuA	27.8222	8.30337	1	0.298444	Core	0.977491	0.00082713	NA	dcuA	TRUE
dcuB	33.5257	9.51889	0.997017	0.283928	Core	1.17788	0	NA	dcuB	TRUE
dcuC	28.7843	11.1433	0.924242	0.387132	Core	1.01129	0	NA	dcuC	TRUE
dcuD	30.682	8.42683	1	0.27465	Accessory	1.07797	0	NA	dcuD	TRUE
dcuR	32.0278	9.94907	1	0.310639	Core	1.12525	0	NA	dcuR	TRUE
dcuS	32.9381	8.38734	0.998162	0.254639	Core	1.15723	0	NA	dcuS	TRUE
dcyD	31.7234	8.72672	0.995947	0.275088	Core	1.11456	0	NA	dcyD	TRUE
ddlA	31.5269	6.83422	1	0.216774	Core	1.10765	0	NA	ddlA	TRUE
ddlB	28.9989	9.43277	0.998914	0.32528	Core	1.01883	0	NA	ddlB	TRUE
ddpA	33.0039	8.80396	1	0.266755	Accessory	1.15954	0	NA	ddpA	TRUE
ddpB	30.3382	7.81432	1	0.257573	Accessory	1.06589	0	NA	ddpB	TRUE
ddpC	29.3478	6.99469	1	0.238338	Accessory	1.03109	0	NA	ddpC	TRUE
ddpD	27.8632	6.30179	0.998987	0.226169	Accessory	0.978933	0	NA	ddpD	TRUE
ddpF	26.5545	6.75001	0.996764	0.254195	Accessory	0.932952	0	NA	ddpF	TRUE
ddpX	27.2577	7.26003	0.998282	0.266347	Accessory	0.95766	0	NA	ddpX	TRUE
deaD	29.4651	8.56842	0.999471	0.290799	Core	1.03521	0	NA	deaD	TRUE
decR	28.0479	7.76018	1	0.276676	Core	0.985423	0	NA	decR	TRUE
dedD	28.6863	9.26749	1	0.323063	Core	1.00785	0	NA	dedD	TRUE
def	25.5882	15.1688	0.856863	0.592805	Core	0.899005	0	NA	def	TRUE
degP	30.4374	9.90372	0.980822	0.325379	Core	1.06937	0	NA	degP	TRUE
degQ	29.2149	13.313	0.888889	0.455691	Core	1.02642	0	NA	degQ	TRUE
degS	27.8652	6.77546	0.998127	0.243152	Core	0.979002	0	NA	degS	TRUE
deoA	27.672	8.92572	0.998488	0.322555	Core	0.972213	0.000755858	NA	deoA	TRUE
deoB	26.5425	8.25324	0.999183	0.310944	Core	0.932531	0.00163399	NA	deoB	TRUE
deoC	22.0705	9.98993	0.982051	0.452637	Core	0.775415	0	NA	deoC	TRUE
deoD	29.4611	7.45827	1	0.253156	Core	1.03507	0	NA	deoD	TRUE
deoR	30.7826	7.9007	0.998682	0.256661	Core	1.0815	0.00131752	NA	deoR	TRUE
der	25.6307	9.28215	0.980312	0.36215	Core	0.900496	0.000678887	NA	der	TRUE
dfp	31.8764	9.02139	0.994778	0.283011	Core	1.11993	0.000870322	NA	dfp	TRUE
dgcC	25.4023	8.66384	0.999104	0.341065	Core	0.892473	0.000896057	NA	dgcC	TRUE
dgcE	27.7803	9.95596	0.997589	0.358382	Core	0.97602	0.000301386	NA	dgcE	TRUE
dgcF	28.3376	12.3042	0.918957	0.434203	Core	0.995598	0	NA	dgcF	TRUE
dgcI	33.3108	10.2288	1	0.307072	Core	1.17032	0	NA	dgcI	TRUE
dgcJ	33.0469	7.07347	1	0.214043	Core	1.16106	0	NA	dgcJ	TRUE
dgcM	33.1727	9.02496	0.999189	0.272059	Core	1.16548	0	NA	dgcM	TRUE
dgcN	33.7001	8.7808	0.999185	0.260557	Core	1.184	0.000814996	NA	dgcN	TRUE
dgcQ	27.4603	8.30031	0.998677	0.302266	Core	0.964778	0	NA	dgcQ	TRUE
dgcT	38.5026	10.2122	0.994849	0.265235	Accessory	1.35273	0.0125092	NA	dgcT	TRUE
dgcZ	32.8799	8.99202	1	0.273481	Core	1.15519	0	NA	dgcZ	TRUE
dgkA	28.6558	10.07	1	0.351413	Core	1.00678	0	NA	dgkA	TRUE
dgoA	25.9061	8.46927	0.993528	0.326921	Accessory	0.910174	0	NA	dgoA	TRUE
dgoD	28.4047	9.72267	1	0.342291	Accessory	0.997957	0.00174064	NA	dgoD	TRUE
dgoK	27.2867	10.2557	0.996587	0.37585	Accessory	0.958678	0	NA	dgoK	TRUE
dgoR	27.9623	7.73406	0.995652	0.276589	Accessory	0.982415	0	NA	dgoR	TRUE
dgoT	31.6961	10.1852	0.996133	0.321339	Accessory	1.11359	0.000773395	NA	dgoT	TRUE
dgt	32.9124	8.04148	1	0.24433	Core	1.15633	0	NA	dgt	TRUE
dhaK	26.9318	8.33897	0.996265	0.309632	Core	0.94621	0	NA	dhaK	TRUE
dhaL	28.049	7.33893	1	0.261647	Core	0.985459	0	NA	dhaL	TRUE
dhaM	31.5525	8.80516	0.997886	0.279064	Core	1.10855	0	NA	dhaM	TRUE
dhaR	31.5427	7.07691	0.998958	0.224359	Core	1.10821	0	NA	dhaR	TRUE
diaA	31.423	7.67411	0.998308	0.244219	Core	1.104	0	NA	diaA	TRUE
dicB	25.0212	15.4816	0.920635	0.618741	Accessory	0.879082	0.037037	NA	dicB	TRUE
dinB	24.3362	11.2264	0.941288	0.461305	Core	0.855016	0	NA	dinB	TRUE
dinD	32.6776	8.43495	1	0.258126	Accessory	1.14808	0	NA	dinD	FALSE
dinF	30.7951	7.72856	0.997773	0.250967	Core	1.08194	0	NA	dinF	TRUE
dinG	24.9094	13.1512	0.912073	0.52796	Core	0.875157	0.00131234	NA	dinG	TRUE
dinI	29.6992	9.10298	0.995935	0.306506	Core	1.04344	0	NA	dinI	TRUE
dinJ	26.5134	10.2133	0.996169	0.385214	Accessory	0.93151	0	NA	dinJ	TRUE
djlA	31.2951	8.9907	0.998805	0.287288	Core	1.09951	0	NA	djlA	TRUE
dkgA	33.3986	9.47819	0.998792	0.283791	Core	1.17341	0	NA	dkgA	TRUE
dkgB	30.1841	10.5722	0.995025	0.350258	Core	1.06047	0	NA	dkgB	TRUE
dksA	32.5724	9.42193	0.995614	0.289261	Core	1.14438	0	NA	dksA	TRUE
dld	31.2716	8.94125	0.999417	0.285923	Core	1.09868	0	NA	dld	TRUE
dmlA	31.2007	6.96338	0.998158	0.22318	Accessory	1.09619	0	NA	dmlA	TRUE
dmlR	29.0216	6.30891	1	0.217386	Accessory	1.01963	0	NA	dmlR	TRUE
dmsA	27.0147	9.48794	0.97546	0.351214	Core	0.949123	0.000408998	NA	dmsA	TRUE
dmsC	34.4482	12.4693	0.998382	0.361971	Core	1.21029	0.00485437	NA	dmsC	TRUE
dmsD	26.4455	8.27971	1	0.313086	Core	0.929125	0.00325203	NA	dmsD	TRUE
dnaA	30.3967	8.36813	0.997863	0.275297	Core	1.06794	0	NA	dnaA	TRUE
dnaB	31.548	8.05655	0.999294	0.255374	Core	1.10839	0	NA	dnaB	TRUE
dnaB_3	48.5022	14.9123	1	0.307457	Accessory	1.70405	0.0168129	NA	dnaB_3	FALSE
dnaC	32.6355	8.5559	1	0.262165	Core	1.1466	0	NA	dnaC	TRUE
dnaE	27.2412	9.30107	0.973586	0.341434	Core	0.957078	0.000287109	NA	dnaE	TRUE
dnaG	26.4364	14.4732	0.852234	0.547473	Core	0.928805	0	NA	dnaG	TRUE
dnaJ	27.8046	8.96561	1	0.322451	Core	0.976874	0	NA	dnaJ	TRUE
dnaK	31.1388	8.9359	1	0.28697	Core	1.09401	0	NA	dnaK	TRUE
dnaN	26.8665	10.0405	0.990009	0.373719	Core	0.943914	0	NA	dnaN	TRUE
dnaQ	24.2753	11.5571	0.995951	0.476086	Core	0.852877	0.00134953	NA	dnaQ	TRUE
dnaT	29.5222	9.62283	0.998148	0.325952	Core	1.03722	0	NA	dnaT	TRUE
dnaT_1	13.2503	12.3455	0.86189	0.931714	Accessory	0.465528	0.00623053	NA	dnaT_1	FALSE
dnaX	30.1263	8.02305	1	0.266314	Core	1.05844	0	NA	dnaX	TRUE
dosP	30.6967	10.2651	0.9775	0.334404	Core	1.07848	0	NA	dosP	TRUE
dpiA	30.2922	11.7339	1	0.387356	Core	1.06427	0.00293686	NA	dpiA	TRUE
dpiB	34.1647	9.95432	1	0.291363	Core	1.20032	0	NA	dpiB	TRUE
dppA	29.1318	6.89534	1	0.236694	Core	1.0235	0	NA	dppA	TRUE
dppB	25.2892	9.2333	0.996078	0.365108	Core	0.888499	0.000980392	NA	dppB	TRUE
dppC	27.5172	7.60976	1	0.276546	Core	0.966775	0	NA	dppC	TRUE
dppD	30.6128	9.41933	0.998984	0.307692	Core	1.07554	0	NA	dppD	TRUE
dppF	21.1692	12.8869	0.969154	0.60876	Core	0.743747	0.000995025	NA	dppF	TRUE
dps	19.4583	15.7675	0.672619	0.810322	Core	0.68364	0	NA	dps	TRUE
dsbA	33.4306	10.2507	1	0.306625	Core	1.17454	0	NA	dsbA	TRUE
dsbB	28.3446	7.63408	0.992467	0.269331	Core	0.995847	0	NA	dsbB	TRUE
dsbC	31.0155	8.96651	0.998594	0.289098	Core	1.08968	0	NA	dsbC	TRUE
dsbG	30.4993	11.3319	0.998661	0.371545	Core	1.07155	0	NA	dsbG	TRUE
dsdA	14.581	14.2152	0.6	0.974917	Core	0.51228	0	NA	dsdA	TRUE
dsdC	26.9434	9.8093	0.994658	0.364071	Accessory	0.946616	0	NA	dsdC	TRUE
dsdX	30.1461	12.0765	0.977169	0.400598	Core	1.05914	0	NA	dsdX	TRUE
dsrB	22.2751	8.57064	1	0.384763	Core	0.782604	0	NA	dsrB	TRUE
dtd	25.6484	9.65916	0.990868	0.376599	Core	0.901119	0	NA	dtd	TRUE
dtpA	29.4917	6.84572	0.998004	0.232124	Core	1.03615	0	NA	dtpA	TRUE
dtpB	31.1585	8.63116	0.99932	0.277008	Core	1.09471	0	NA	dtpB	TRUE
dtpC	35.585	7.61721	1	0.214057	Accessory	1.25023	0	NA	dtpC	TRUE
dtpD	27.0324	9.73991	0.983806	0.360305	Core	0.949743	0.00134953	NA	dtpD	TRUE
dusA	29.6378	7.41157	1	0.250072	Core	1.04128	0	NA	dusA	TRUE
dusB	30.9089	7.65919	0.998965	0.247799	Core	1.08594	0	NA	dusB	TRUE
dusC	29.7162	8.89981	0.994726	0.299493	Core	1.04404	0	NA	dusC	TRUE
dut	28.8148	7.70318	1	0.267334	Core	1.01237	0	NA	dut	TRUE
dxr	31.7669	8.47986	0.998329	0.26694	Core	1.11608	0	NA	dxr	TRUE
dxs	28.3714	9.2821	1	0.327163	Core	0.996789	0	NA	dxs	TRUE
eamA	26.95	10.0524	0.99	0.373002	Core	0.946849	0	NA	eamA	TRUE
eamB	30.6224	11.7518	1	0.383766	Core	1.07587	0	NA	eamB	TRUE
ebgA	29.9014	7.77611	0.998383	0.260059	Core	1.05054	0.000969932	NA	ebgA	TRUE
ebgR	30.0904	8.20583	1	0.272706	Core	1.05718	0	NA	ebgR	TRUE
ecnB	21.1088	7.95977	0.993197	0.377082	Core	0.741628	0	NA	ecnB	TRUE
eco	29.2924	11.2553	0.99591	0.384241	Core	1.02915	0	NA	eco	TRUE
ecpA	22.88	6.63686	1	0.290073	Accessory	0.803855	0	NA	ecpA	TRUE
ecpB	28.1807	6.78219	1	0.240668	Accessory	0.990086	0	NA	ecpB	TRUE
ecpD	30.8279	7.96799	0.998175	0.258467	Accessory	1.08309	0	NA	ecpD	TRUE
ecpE	27.9269	10.6775	0.998594	0.382337	Accessory	0.981169	0.00281294	NA	ecpE	TRUE
ecpR	31.1584	9.46955	1	0.303916	Accessory	1.0947	0	NA	ecpR	TRUE
eda	27.7477	7.22354	0.998442	0.26033	Core	0.974873	0	NA	eda	TRUE
edd	27.1391	8.18407	1	0.30156	Core	0.953491	0	NA	edd	TRUE
efeB	30.4127	9.28516	0.996855	0.305305	Core	1.06851	0	NA	efeB	TRUE
efeO	30.641	9.47989	1	0.309386	Core	1.07652	0.000886525	NA	efeO	TRUE
efeU	30.2575	8.10079	1	0.267728	Core	1.06305	0	NA	efeU	TRUE
efp	30.6931	7.89111	1	0.257097	Core	1.07836	0	NA	efp	TRUE
elaA	32.3139	9.63515	1	0.298174	Core	1.1353	0	NA	elaA	TRUE
elaB	29.1569	13.3371	0.996732	0.457424	Core	1.02438	0	NA	elaB	TRUE
elaD	37.1703	8.71331	0.999193	0.234416	Accessory	1.30592	0	NA	elaD	TRUE
elbB	29.8838	8.0423	1	0.269119	Core	1.04992	0	NA	elbB	TRUE
elfC_2	33.1054	8.57009	0.998415	0.258873	Accessory	1.16311	0	NA	elfC_2	FALSE
elfD	29.5556	8.47984	1	0.286912	Accessory	1.03839	0	NA	elfD	TRUE
elfG	27.8161	9.73628	1	0.350024	Accessory	0.977276	0.00186741	NA	elfG	TRUE
elfG_2	33.8371	9.90375	0.995345	0.29269	Accessory	1.18882	0	NA	elfG_2	FALSE
elyC	31.1141	10.0778	0.998718	0.323898	Core	1.09315	0	NA	elyC	TRUE
emrA	29.5013	8.56023	0.998295	0.290165	Core	1.03648	0	NA	emrA	TRUE
emrB	26.7154	9.28894	0.994802	0.3477	Core	0.938606	0.000649773	NA	emrB	TRUE
emrD	29.7823	8.9211	0.999156	0.299544	Core	1.04636	0	NA	emrD	TRUE
emrE	12.964	8.54419	0.869369	0.659073	Accessory	0.45547	0	NA	emrE	TRUE
emrK	33.2818	9.17545	0.999141	0.27569	Core	1.16931	0	NA	emrK	TRUE
emrY	31.1007	11.7565	0.963613	0.378012	Core	1.09268	0.000649773	NA	emrY	TRUE
emtA	28.2304	9.20298	0.996732	0.325995	Core	0.991833	0	NA	emtA	TRUE
endA	29.0932	7.61836	1	0.26186	Core	1.02215	0	NA	endA	TRUE
eno	34.5766	9.60992	0.99923	0.277931	Core	1.2148	0	NA	eno	TRUE
entA	25.7878	9.86432	0.992509	0.38252	Core	0.906015	0.00124844	NA	entA	TRUE
entB	29.4452	8.73611	1	0.29669	Core	1.03451	0	NA	entB	TRUE
entC	27.9609	7.31214	0.996599	0.261513	Core	0.982364	0	NA	entC	TRUE
entD	27.3095	15.7761	0.898413	0.577677	Core	0.95948	0	NA	entD	TRUE
entE	27.2297	7.22371	0.999379	0.265288	Core	0.956674	0	NA	entE	TRUE
entF	25.2385	10.8143	0.982741	0.428484	Core	0.886719	0.001288	NA	entF	TRUE
entH	18.971	12.8846	0.908213	0.679175	Core	0.666519	0	NA	entH	TRUE
entS	28.7466	7.63448	1	0.265579	Core	1.00997	0	NA	entS	TRUE
envC	31.3373	8.47506	0.992857	0.270446	Core	1.10099	0	NA	envC	TRUE
envR	34.0739	11.1029	0.995475	0.325847	Core	1.19714	0	NA	envR	TRUE
envY	31.21	8.75303	1	0.280456	Accessory	1.09652	0	NA	envY	TRUE
envZ	27.1818	11.8234	0.913525	0.434974	Core	0.954993	0	NA	envZ	TRUE
epd	30.6392	8.29907	0.998039	0.270864	Core	1.07646	0	NA	epd	TRUE
epmA	31.7996	9.34326	0.996933	0.293817	Core	1.11723	0	NA	epmA	TRUE
epmB	31.5413	7.49718	1	0.237694	Core	1.10816	0	NA	epmB	TRUE
epmC	18.7996	12.9385	0.92714	0.688232	Core	0.660497	0.00364299	NA	epmC	TRUE
epsH	27.1773	12.7799	0.992908	0.470241	Accessory	0.954835	0	NA	epsH	FALSE
eptA	34.0511	8.03991	1	0.236113	Core	1.19634	0	NA	eptA	TRUE
eptB	29.1779	10.0336	0.985816	0.343878	Core	1.02512	0.000591017	NA	eptB	TRUE
eptC	28.9775	9.14713	0.999423	0.315663	Core	1.01808	0.000576701	NA	eptC	TRUE
era	27.0287	9.3051	0.998896	0.344267	Core	0.949613	0	NA	era	TRUE
erpA	25.2116	8.83629	1	0.350485	Core	0.885772	0	NA	erpA	TRUE
etk	32.0679	8.27392	0.998166	0.258013	Accessory	1.12666	0	NA	etk	TRUE
etp	28.651	8.31547	1	0.290233	Accessory	1.00661	0	NA	etp	TRUE
ettA	27.8189	8.70876	0.997602	0.313051	Core	0.977378	0.00059952	NA	ettA	TRUE
eutB	30.4758	6.59468	1	0.216391	Core	1.07072	0	NA	eutB	TRUE
eutC	27.0023	7.00024	0.998874	0.259247	Core	0.948684	0	NA	eutC	TRUE
eutD	31.3265	8.72128	1	0.2784	Core	1.10061	0	NA	eutD	TRUE
eutE	28.6909	9.34848	0.998575	0.325834	Core	1.00801	0	NA	eutE	TRUE
eutG	23.447	7.72187	0.987374	0.329334	Core	0.823775	0.0016835	NA	eutG	TRUE
eutH	29.8044	8.0614	1	0.270477	Core	1.04713	0	NA	eutH	TRUE
eutJ	25.6643	7.36462	1	0.28696	Core	0.901677	0	NA	eutJ	TRUE
eutK	26.2555	10.0846	1	0.384094	Core	0.922448	0	NA	eutK	TRUE
eutL	23.6439	11.4328	0.993939	0.483541	Core	0.830695	0	NA	eutL	TRUE
eutM	23.1786	8.26813	0.979167	0.356715	Core	0.814345	0	NA	eutM	TRUE
eutN	14.6597	12.5074	0.746528	0.853179	Core	0.515048	0	NA	eutN	TRUE
eutP	30.75	7.89678	0.995833	0.256806	Core	1.08036	0	NA	eutP	TRUE
eutQ	24.8405	8.56905	0.985043	0.344963	Core	0.872733	0	NA	eutQ	TRUE
eutR	32.641	7.16762	1	0.219589	Core	1.14679	0	NA	eutR	TRUE
eutT	28.1978	7.03412	0.998756	0.249457	Core	0.990687	0	NA	eutT	TRUE
evgA	35.3203	9.91198	1	0.280631	Core	1.24093	0	NA	evgA	TRUE
evgS	35.047	8.56028	0.998331	0.244251	Core	1.23133	0	NA	evgS	TRUE
exbB	30.5156	9.58822	1	0.314207	Core	1.07212	0	NA	exbB	TRUE
exbD	25.8263	7.82382	0.995305	0.30294	Core	0.907369	0	NA	exbD	TRUE
exoX	28.5294	8.34845	0.998492	0.292626	Core	1.00234	0	NA	exoX	TRUE
exuR	31.4929	11.2338	0.992278	0.356709	Core	1.10646	0.001287	NA	exuR	TRUE
exuT	28.4442	8.43249	0.994611	0.296457	Core	0.999345	0	NA	exuT	TRUE
fabA	24.8565	6.48629	1	0.26095	Core	0.873295	0.0015949	NA	fabA	TRUE
fabB	27.5283	7.04204	1	0.255812	Core	0.967165	0	NA	fabB	TRUE
fabD	29.2022	8.42877	1	0.288635	Core	1.02597	0	NA	fabD	TRUE
fabD_1	19.0403	15.9008	0.639194	0.835113	Accessory	0.668953	0	NA	fabD_1	TRUE
fabF	28.3591	7.41798	1	0.261573	Core	0.996355	0	NA	fabF	TRUE
fabG	28.9864	8.50339	1	0.293358	Core	1.01839	0	NA	fabG	TRUE
fabH	27.8795	9.05163	1	0.32467	Core	0.979504	0	NA	fabH	TRUE
fabI	17.602	13.5032	0.755387	0.767139	Core	0.618421	0	NA	fabI	TRUE
fabR	31.6525	8.22637	0.998582	0.259896	Core	1.11206	0	NA	fabR	TRUE
fabZ	24.9276	12.3228	0.989035	0.494344	Core	0.875796	0	NA	fabZ	TRUE
fadA	26.2715	8.56035	0.993127	0.325842	Core	0.92301	0	NA	fadA	TRUE
fadB	33.4511	8.56454	0.999543	0.256031	Core	1.17526	0	NA	fadB	TRUE
fadD_1	29.2979	7.60604	0.997717	0.25961	Core	1.02934	0	NA	fadD_1	TRUE
fadD_2	25.2892	12.6083	0.929152	0.498563	Accessory	0.888499	0.00058072	NA	fadD_2	FALSE
fadE	25.4119	11.0582	0.954192	0.435158	Core	0.892808	0.00122699	NA	fadE	TRUE
fadH	26.0312	10.3323	0.979693	0.39692	Core	0.914568	0	NA	fadH	TRUE
fadI	25.6606	9.83257	1	0.383178	Core	0.901546	0.00152555	NA	fadI	TRUE
fadJ	28.076	9.47927	0.999534	0.337629	Core	0.986409	0.0013986	NA	fadJ	TRUE
fadK	32.7632	9.29396	0.998179	0.283671	Core	1.15109	0	NA	fadK	TRUE
fadL	29.4817	6.92609	0.999254	0.234928	Core	1.0358	0.000745712	NA	fadL	TRUE
fadM	27.8647	9.26911	1	0.332647	Core	0.978984	0.00250627	NA	fadM	TRUE
fadR	19.2764	13.4363	0.868056	0.697034	Core	0.677248	0	NA	fadR	TRUE
farR	28.2148	8.40609	1	0.297932	Accessory	0.991284	0.00223714	NA	farR	FALSE
fau	28.1126	11.0451	1	0.392888	Core	0.987694	0	NA	fau	TRUE
fbaA	29.7148	8.24071	1	0.277327	Core	1.04399	0	NA	fbaA	TRUE
fbaB	28.1159	9.80367	0.987654	0.348688	Core	0.987809	0.00189934	NA	fbaB	TRUE
fbp	30.2623	9.23276	1	0.305091	Core	1.06322	0	NA	fbp	TRUE
fcl	23.2847	9.75581	0.97619	0.41898	Accessory	0.818073	0.00207039	NA	fcl	TRUE
fdhD	29.1859	8.34276	1	0.28585	Core	1.0254	0.00119904	NA	fdhD	TRUE
fdhE	29.5806	11.7563	0.988172	0.397433	Core	1.03927	0	NA	fdhE	TRUE
fdhF_1	26.5714	9.01879	1	0.339417	Core	0.933548	0	NA	fdhF_1	TRUE
fdhF_2	27.0982	7.62534	1	0.281396	Core	0.952056	0.000595238	NA	fdhF_2	TRUE
fdnG_1	26.1837	8.98442	0.999585	0.343131	Core	0.919924	0.000414594	NA	fdnG_1	TRUE
fdnG_2	29.7126	9.88024	1	0.332527	Core	1.04391	0	NA	fdnG_2	TRUE
fdnH	26.4621	8.95678	0.99661	0.338475	Core	0.929709	0	NA	fdnH	TRUE
fdnI	28.8838	7.08893	1	0.245429	Core	1.01479	0	NA	fdnI	TRUE
fdoG_1	29.6923	8.15951	0.997516	0.274802	Core	1.0432	0	NA	fdoG_1	TRUE
fdoH	29.9513	8.98532	0.99557	0.299998	Core	1.05229	0	NA	fdoH	TRUE
fdoI	32.3852	10.8981	0.995283	0.336516	Core	1.13781	0	NA	fdoI	TRUE
fdrA	28.1661	10.6991	0.985012	0.379856	Core	0.989573	0.00179856	NA	fdrA	TRUE
fdx	27.9554	8.49237	1	0.303783	Core	0.98217	0	NA	fdx	TRUE
feaB	29.7787	7.51279	0.999333	0.252288	Accessory	1.04623	0	NA	feaB	TRUE
feaR	30.1987	9.78737	1	0.324099	Accessory	1.06099	0	NA	feaR	TRUE
fecA	27.7871	7.70306	0.997849	0.277217	Accessory	0.976259	0	NA	fecA	TRUE
fecB	18.5504	14.6455	0.671096	0.7895	Accessory	0.651741	0	NA	fecB	TRUE
fecC	26.958	7.17965	0.995996	0.266328	Accessory	0.947128	0	NA	fecC	TRUE
fecD	27.1881	8.0085	1	0.294559	Accessory	0.955213	0	NA	fecD	TRUE
fecE	27.6823	7.59129	0.996094	0.274229	Accessory	0.972577	0	NA	fecE	TRUE
fecI	20.8812	12.1673	0.950192	0.582691	Accessory	0.733631	0	NA	fecI	TRUE
fecR	25.6153	6.86092	0.995807	0.267845	Accessory	0.899956	0	NA	fecR	TRUE
feoA	28.8596	10.0946	1	0.349782	Core	1.01394	0	NA	feoA	TRUE
feoB	24.4711	11.8563	0.885444	0.484502	Core	0.859758	0	NA	feoB	TRUE
feoC	29.9747	10.2125	0.991561	0.340706	Core	1.05312	0	NA	feoC	TRUE
fepA	23.1415	12.4981	0.923249	0.540076	Core	0.813041	0.000446229	NA	fepA	TRUE
fepB	29.349	11.6105	0.977011	0.395603	Core	1.03113	0	NA	fepB	TRUE
fepC	29.1471	9.08666	0.998775	0.311752	Core	1.02404	0	NA	fepC	TRUE
fepD	24.7602	7.23683	0.991045	0.292277	Core	0.869913	0	NA	fepD	TRUE
fepE	32.1464	10.3905	0.999118	0.323225	Core	1.12942	0	NA	fepE	TRUE
fepG	23.3182	8.50305	0.994965	0.364652	Core	0.819252	0.00100705	NA	fepG	TRUE
fes	29.6085	8.9212	0.995844	0.301306	Core	1.04025	0.000831255	NA	fes	TRUE
fetA	30.7271	7.99007	1	0.260033	Core	1.07955	0	NA	fetA	TRUE
fetB	33.1026	10.1348	1	0.306163	Core	1.16301	0	NA	fetB	TRUE
ffh	30.3421	9.09007	0.999266	0.299586	Core	1.06603	0	NA	ffh	TRUE
fhlA	31.7431	7.19423	1	0.226639	Core	1.11525	0	NA	fhlA	TRUE
fhuA	26.9082	10.3997	0.941622	0.386487	Core	0.94538	0	NA	fhuA	TRUE
fhuB	25.8825	8.01423	0.997479	0.309639	Core	0.909344	0	NA	fhuB	TRUE
fhuD	28.1403	12.6894	0.921437	0.450935	Core	0.988668	0	NA	fhuD	TRUE
fhuE	30.0913	8.36179	0.998174	0.27788	Core	1.05721	0	NA	fhuE	TRUE
fhuF	29.1838	9.13647	0.997465	0.313067	Core	1.02533	0	NA	fhuF	TRUE
fieF	30.1717	9.45373	0.980066	0.313331	Core	1.06004	0	NA	fieF	TRUE
fimA_1	28.75	8.41779	0.998227	0.292793	Accessory	1.01009	0	NA	fimA_1	FALSE
fimA_2	11.8215	11.454	0.810565	0.968914	Accessory	0.415331	0	NA	fimA_2	TRUE
fimB	32.4461	10.5121	0.99005	0.323985	Accessory	1.13995	0.00165837	NA	fimB	TRUE
fimC_1	31.2456	11.371	0.988304	0.363924	Accessory	1.09777	0	NA	fimC_1	FALSE
fimC_2	31.157	8.05448	1	0.258512	Accessory	1.09466	0	NA	fimC_2	TRUE
fimD_1	32.2368	7.51509	0.999623	0.233121	Core	1.13259	0	NA	fimD_1	TRUE
fimE	30.1441	8.87474	0.99665	0.294411	Accessory	1.05907	0.00167504	NA	fimE	TRUE
fimF	31.6215	9.79439	1	0.309739	Accessory	1.11097	0	NA	fimF	TRUE
fimG	27.2639	10.9372	0.990079	0.40116	Accessory	0.957877	0	NA	fimG	TRUE
fimH	28.1672	8.46617	0.996678	0.300568	Accessory	0.989614	0	NA	fimH	TRUE
fimI	25.8076	7.38703	1	0.286235	Accessory	0.906712	0	NA	fimI	TRUE
fimZ	31.6477	12.6078	0.955766	0.398379	Accessory	1.1119	0	NA	fimZ	TRUE
fimZ_2	30.768	11.1512	0.993243	0.36243	Accessory	1.08099	0	NA	fimZ_2	TRUE
fis	23.6498	9.45537	0.996633	0.399807	Core	0.830902	0	NA	fis	TRUE
fiu	23.2484	11.536	0.876916	0.496206	Core	0.816797	0	NA	fiu	TRUE
fixA	30.7056	10.4963	0.992218	0.341836	Core	1.0788	0	NA	fixA	TRUE
fixB	28.1815	9.70555	1	0.344394	Core	0.990116	0	NA	fixB	TRUE
fixC	29.6752	8.96764	0.999223	0.302193	Core	1.04259	0	NA	fixC	TRUE
fixX	24.7222	8.73652	1	0.353387	Core	0.868579	0	NA	fixX	TRUE
fklB	25.5668	10.6973	0.988728	0.418407	Core	0.898253	0	NA	fklB	TRUE
fkpA	33.2522	11.44	0.99877	0.344038	Core	1.16827	0	NA	fkpA	TRUE
fkpB	26.5156	10.2625	0.997778	0.387038	Core	0.931585	0	NA	fkpB	TRUE
fldA	32.7119	10.8483	0.998117	0.331631	Core	1.14928	0	NA	fldA	TRUE
fldB	27.7261	11.391	0.98659	0.41084	Core	0.974114	0	NA	fldB	TRUE
flgA	24.9242	9.60227	0.995455	0.385258	Core	0.875677	0	NA	flgA	TRUE
flgC	25.0099	7.60634	0.995062	0.304133	Core	0.878685	0.00246914	NA	flgC	TRUE
flgD	28.4871	10.7083	0.99569	0.3759	Core	1.00085	0	NA	flgD	TRUE
flgF	25.9418	7.50024	1	0.289118	Core	0.911427	0	NA	flgF	TRUE
flgG	26.9413	7.73517	1	0.287113	Core	0.946541	0	NA	flgG	TRUE
flgH	26.8755	10.8706	0.972818	0.404478	Core	0.944232	0.00143062	NA	flgH	TRUE
flgI	26.3953	6.86771	1	0.260187	Core	0.927359	0	NA	flgI	TRUE
flgJ	26.5764	11.5779	0.935244	0.435644	Core	0.933724	0	NA	flgJ	TRUE
flgK	30.1861	7.35828	0.999392	0.243764	Core	1.06055	0	NA	flgK	TRUE
flgL	28.4539	8.84295	1	0.310782	Core	0.999685	0	NA	flgL	TRUE
flgN	33.1679	10.4948	0.992806	0.316414	Core	1.1653	0	NA	flgN	TRUE
flhA_1	12.8305	11.4014	0.774713	0.888618	Core	0.450779	0.0045977	NA	flhA_1	TRUE
flhA_2	31.1313	7.21014	1	0.231604	Core	1.09375	0	NA	flhA_2	TRUE
flhB_2	29.322	8.27704	1	0.282281	Core	1.03019	0	NA	flhB_2	TRUE
flhC	32.2193	9.56322	0.998273	0.296816	Core	1.13198	0	NA	flhC	TRUE
flhD	28.3476	8.19575	0.997151	0.289116	Core	0.99595	0	NA	flhD	TRUE
flhE	27.1094	9.04189	0.997455	0.333533	Core	0.952449	0	NA	flhE	TRUE
fliA	30.1056	8.62057	0.994444	0.286345	Core	1.05771	0	NA	fliA	TRUE
fliE	25.8508	11.5334	1	0.446152	Core	0.90823	0.0031746	NA	fliE	TRUE
fliF	29.437	9.36043	0.999397	0.317982	Core	1.03423	0.00120555	NA	fliF	TRUE
fliG	32.3715	7.66028	0.998996	0.236637	Core	1.13732	0	NA	fliG	TRUE
fliH	27.1456	9.52956	0.997089	0.351054	Core	0.953719	0	NA	fliH	TRUE
fliI	25.9491	9.0476	1	0.348668	Core	0.911682	0	NA	fliI	TRUE
fliI_2	27.7533	12.0392	0.990719	0.433792	Accessory	0.975071	0.000773395	NA	fliI_2	FALSE
fliJ	35.9595	10.4505	1	0.290619	Core	1.26338	0	NA	fliJ	TRUE
fliK	28.6773	8.52599	1	0.297308	Core	1.00753	0	NA	fliK	TRUE
fliL	31.0581	9.97491	0.997849	0.32117	Core	1.09118	0	NA	fliL	TRUE
fliM	21.2458	15.0682	0.745274	0.709232	Core	0.746439	0	NA	fliM	TRUE
fliN	26.9469	8.52241	0.995169	0.316267	Core	0.946738	0	NA	fliN	TRUE
fliP_2	26.3496	8.68863	0.998645	0.329744	Core	0.925754	0	NA	fliP_2	TRUE
fliQ	27.1037	11.1177	0.977778	0.41019	Core	0.952249	0	NA	fliQ	TRUE
fliR	33.0025	8.86516	0.998728	0.268621	Core	1.1595	0	NA	fliR	TRUE
fliS	28.309	11.4685	0.939173	0.405118	Core	0.994595	0	NA	fliS	TRUE
fliT	25.7814	12.8317	0.956284	0.497713	Core	0.905792	0.00273224	NA	fliT	TRUE
fliZ	34.2413	8.80775	0.998834	0.257226	Core	1.20302	0	NA	fliZ	TRUE
flk	33.2369	9.53281	1	0.286814	Core	1.16773	0	NA	flk	TRUE
flxA	34.7057	14.3604	0.984985	0.413776	Accessory	1.21933	0	NA	flxA	TRUE
fmt	31.3386	8.92798	0.998945	0.284888	Core	1.10104	0	NA	fmt	TRUE
fnr	29.9894	8.61097	0.997344	0.287134	Core	1.05363	0	NA	fnr	TRUE
focA	30.7576	9.60878	0.998834	0.312404	Core	1.08062	0.0011655	NA	focA	TRUE
focB	33.2937	10.3579	0.994536	0.311106	Accessory	1.16973	0	NA	focB	TRUE
folA	18.7124	15.4778	0.722504	0.827142	Core	0.657431	0	NA	folA	TRUE
folB	26.458	9.06402	1	0.342582	Core	0.929563	0	NA	folB	TRUE
folC	27.4831	9.3357	0.996848	0.339689	Core	0.965577	0	NA	folC	TRUE
folD	27.0081	10.5982	1	0.392409	Core	0.948889	0	NA	folD	TRUE
folE	31.6293	8.64434	1	0.273302	Core	1.11125	0	NA	folE	TRUE
folM	27.047	9.13885	0.998617	0.337887	Core	0.950257	0	NA	folM	TRUE
folP	31.3981	8.64713	0.998822	0.275403	Core	1.10313	0.00117786	NA	folP	TRUE
folX	29.6171	8.6225	1	0.291133	Core	1.04055	0	NA	folX	TRUE
fpr	25.2369	12.4752	0.950469	0.494324	Core	0.886663	0	NA	fpr	TRUE
frc	34.7474	9.72667	0.999201	0.279925	Core	1.2208	0	NA	frc	TRUE
frdA	29.1205	8.99716	1	0.308963	Core	1.02311	0	NA	frdA	TRUE
frdB	27.2707	5.91667	0.998639	0.21696	Core	0.958118	0	NA	frdB	TRUE
frdC	28.7702	11.8251	0.997475	0.411019	Core	1.0108	0	NA	frdC	TRUE
frdD	29.5353	9.99126	0.972663	0.338282	Core	1.03768	0	NA	frdD	TRUE
fre	30.9573	7.99418	0.998575	0.258233	Core	1.08764	0	NA	fre	TRUE
frlA	31.5598	7.3634	0.999253	0.233316	Accessory	1.10881	0	NA	frlA	TRUE
frlB	31.4682	8.66696	1	0.275419	Accessory	1.10559	0	NA	frlB	TRUE
frlC	29.0963	8.30563	0.993983	0.285453	Accessory	1.02225	0	NA	frlC	TRUE
frlD	28.4351	8.36532	0.987277	0.29419	Accessory	0.999026	0	NA	frlD	TRUE
frlR	31.1653	8.62924	0.998634	0.276886	Accessory	1.09495	0	NA	frlR	TRUE
frmA	24.0505	9.09142	0.996396	0.378015	Core	0.844977	0	NA	frmA	TRUE
frmB	30.9257	9.54042	0.997602	0.308495	Core	1.08653	0	NA	frmB	TRUE
frmR	24.3841	8.86613	1	0.363604	Core	0.856698	0	NA	frmR	TRUE
frr	30.1434	8.41736	0.998208	0.279244	Core	1.05904	0	NA	frr	TRUE
frsA	28.7984	8.63638	0.996787	0.299891	Core	1.01179	0.00160643	NA	frsA	TRUE
fruA	29.1436	7.44013	0.997636	0.255292	Core	1.02392	0	NA	fruA	TRUE
fruB	26.8851	8.82229	0.999116	0.328148	Core	0.944567	0	NA	fruB	TRUE
fruK	29.852	7.687	0.998935	0.257504	Core	1.0488	0	NA	fruK	TRUE
frvA	27.0403	10.4129	1	0.385089	Accessory	0.95002	0	NA	frvA	TRUE
frvB	25.7417	11.9623	0.983471	0.464706	Accessory	0.904398	0.00206612	NA	frvB	TRUE
frvR	30.4368	14.1696	0.937107	0.465542	Accessory	1.06935	0.000571755	NA	frvR	TRUE
frvX	26.9281	8.92835	1	0.331562	Accessory	0.946079	0.00186741	NA	frvX	TRUE
frwB	31.2461	10.5936	1	0.339036	Core	1.09779	0	NA	frwB	TRUE
frwC	26.2185	9.49164	0.986111	0.36202	Core	0.921149	0	NA	frwC	TRUE
fryA	28.5825	11.106	0.95633	0.388559	Core	1.00421	0.000801282	NA	fryA	TRUE
fryB	27.1819	10.5106	0.996795	0.386677	Core	0.954996	0	NA	fryB	TRUE
fsaA	25.7572	7.9479	0.998492	0.30857	Core	0.90494	0	NA	fsaA	TRUE
fsaB	25.9065	10.3393	0.975867	0.3991	Core	0.910186	0	NA	fsaB	TRUE
fsr	29.9263	8.94873	0.996724	0.299026	Core	1.05142	0	NA	fsr	TRUE
ftnA	30.1908	12.2242	1	0.404898	Core	1.06071	0.00200803	NA	ftnA	TRUE
ftnB	28.0714	10.1992	0.998016	0.363329	Core	0.986248	0.00198413	NA	ftnB	TRUE
ftp	28.4025	9.31472	0.997159	0.327955	Core	0.997879	0	NA	ftp	TRUE
ftsA	28.6659	7.55713	0.999208	0.263628	Core	1.00713	0	NA	ftsA	TRUE
ftsB	33.9199	12.1976	0.987179	0.3596	Core	1.19172	0	NA	ftsB	TRUE
ftsE	27.4604	7.95479	0.995516	0.289682	Core	0.96478	0	NA	ftsE	TRUE
ftsH	30.0432	7.41673	0.998457	0.246869	Core	1.05552	0	NA	ftsH	TRUE
ftsH_2	33.2406	8.20846	1	0.246941	Accessory	1.16786	0	NA	ftsH_2	FALSE
ftsI	27.953	6.94221	0.998868	0.248353	Core	0.982088	0	NA	ftsI	TRUE
ftsK	29.0671	9.91933	0.981318	0.341256	Core	1.02123	0.00122911	NA	ftsK	TRUE
ftsL	32.9973	11.1619	0.997268	0.338269	Core	1.15931	0	NA	ftsL	TRUE
ftsN	30.5474	8.26591	0.997661	0.270593	Core	1.07324	0	NA	ftsN	TRUE
ftsP	28.7594	7.91233	1	0.275122	Core	1.01042	0	NA	ftsP	TRUE
ftsQ	31.7353	7.71618	1	0.243142	Core	1.11497	0	NA	ftsQ	TRUE
ftsW	27.4032	10.2689	0.956627	0.374733	Core	0.962771	0	NA	ftsW	TRUE
ftsX	26.491	9.52008	0.996223	0.35937	Core	0.930723	0.00188857	NA	ftsX	TRUE
ftsY	31.4685	10.5845	0.986613	0.336353	Core	1.1056	0.000669344	NA	ftsY	TRUE
ftsZ	29.9054	7.86742	0.998264	0.263077	Core	1.05068	0	NA	ftsZ	TRUE
fucA	32.6883	9.88895	0.998457	0.302523	Core	1.14845	0	NA	fucA	TRUE
fucI	30.8119	8.26413	0.999437	0.268212	Core	1.08253	0	NA	fucI	TRUE
fucK	29.74	12.5018	0.920366	0.420369	Core	1.04487	0.000704722	NA	fucK	TRUE
fucO	27.4665	7.94745	0.99913	0.289351	Core	0.964995	0	NA	fucO	TRUE
fucP	33.9985	8.94453	0.999241	0.263086	Accessory	1.19449	0	NA	fucP	TRUE
fucR	31.8333	7.85711	1	0.24682	Core	1.11842	0	NA	fucR	TRUE
fucU	27.8936	9.65915	1	0.346285	Core	0.980001	0	NA	fucU	TRUE
fumB	30.1566	8.72656	1	0.289374	Core	1.05951	0.00364299	NA	fumB	TRUE
fumC	29.4395	10.2275	0.992165	0.347407	Core	1.03431	0	NA	fumC	TRUE
fumE	29.7588	9.15457	1	0.307625	Core	1.04553	0	NA	fumE	TRUE
fur	32.8546	9.78944	1	0.297963	Core	1.1543	0	NA	fur	TRUE
fusA	29.0364	9.36388	0.987234	0.322487	Core	1.02015	0	NA	fusA	TRUE
fxsA	29.4759	11.494	0.993711	0.389945	Core	1.03559	0	NA	fxsA	TRUE
gabD	27.0304	7.85094	0.997239	0.290449	Core	0.949672	0.000690131	NA	gabD	TRUE
gabP	27.344	11.3991	0.992862	0.416878	Core	0.960693	0.00142755	NA	gabP	TRUE
gabT	24.0304	11.09	0.972678	0.461499	Core	0.844274	0	NA	gabT	TRUE
gadC	26.4746	10.9063	0.95638	0.411954	Core	0.930146	0	NA	gadC	TRUE
gadW	33.8098	10.4715	1	0.309719	Core	1.18786	0	NA	gadW	TRUE
gadX	33.2521	8.32031	1	0.250219	Core	1.16826	0	NA	gadX	TRUE
galE	29.2085	7.93352	0.998033	0.271617	Core	1.0262	0	NA	galE	TRUE
galE_1	30.6015	9.30531	0.994987	0.30408	Accessory	1.07514	0	NA	galE_1	FALSE
galF	21.7562	11.1053	0.965324	0.510442	Core	0.76437	0.00223714	NA	galF	TRUE
galK	28.866	9.49497	0.996519	0.328933	Core	1.01416	0	NA	galK	TRUE
galM	29.0922	6.01418	0.999039	0.206728	Core	1.02211	0	NA	galM	TRUE
galP	29.4495	6.65868	0.999283	0.226105	Core	1.03466	0	NA	galP	TRUE
galR	31.4797	7.38281	0.999031	0.234526	Core	1.10599	0	NA	galR	TRUE
galT	26.3477	10.5289	0.999045	0.399615	Core	0.925686	0.00095511	NA	galT	TRUE
galU	30.8097	8.76869	1	0.284608	Core	1.08245	0	NA	galU	TRUE
gapA_1	27.7964	11.1865	0.96008	0.402443	Core	0.976586	0	NA	gapA_1	TRUE
gapA_2	28.4699	8.5631	0.998996	0.300778	Core	1.00025	0	NA	gapA_2	TRUE
garK	27.162	11.0567	0.985654	0.407065	Core	0.954298	0	NA	garK	TRUE
garL	32.1323	8.56241	1	0.266474	Core	1.12892	0	NA	garL	TRUE
garP	30.4067	7.54448	1	0.248119	Core	1.0683	0	NA	garP	TRUE
garR	30.8328	7.5412	0.998878	0.244584	Core	1.08326	0	NA	garR	TRUE
gatA	33.6093	11.4221	0.995585	0.33985	Accessory	1.18081	0	NA	gatA	TRUE
gatA_2	29.3878	9.95349	0.989107	0.338695	Accessory	1.0325	0	NA	gatA_2	FALSE
gatA_3	28.1554	11.1244	0.997748	0.395107	Accessory	0.989199	0.00225225	NA	gatA_3	FALSE
gatB	32.2812	8.12218	0.99921	0.251607	Accessory	1.13415	0	NA	gatB	TRUE
gatD	33.1988	8.51276	0.999039	0.256417	Accessory	1.16639	0.000960615	NA	gatD	TRUE
gatY	30.7918	9.86222	1	0.320287	Accessory	1.08182	0.00116959	NA	gatY	TRUE
gatZ	31.4576	8.14461	0.998805	0.258908	Accessory	1.10522	0.00119474	NA	gatZ	TRUE
gcd	29.2187	7.9618	0.999582	0.272489	Core	1.02656	0.000418235	NA	gcd	TRUE
gcvA	34.3333	11.8622	0.995935	0.345502	Core	1.20625	0	NA	gcvA	TRUE
gcvH	29.6462	10.2294	1	0.34505	Core	1.04157	0	NA	gcvH	TRUE
gcvP	27.6827	8.63275	0.999652	0.311847	Core	0.97259	0.00104384	NA	gcvP	TRUE
gcvR	30.4031	8.93585	0.994764	0.293912	Core	1.06817	0	NA	gcvR	TRUE
gcvT	24.3616	9.68578	0.989954	0.397583	Core	0.85591	0	NA	gcvT	TRUE
gdhA	28.8743	7.2611	1	0.251473	Core	1.01445	0	NA	gdhA	TRUE
gdx	26.1572	9.31403	1	0.356079	Core	0.918996	0	NA	gdx	TRUE
gfcA	23.2516	8.59844	1	0.369799	Accessory	0.816912	0	NA	gfcA	TRUE
gfcB	32.0279	7.96084	1	0.24856	Accessory	1.12525	0	NA	gfcB	TRUE
gfcC	28.4431	9.60146	0.998661	0.337567	Accessory	0.999307	0	NA	gfcC	TRUE
gfcD	26.6567	8.796	0.990463	0.329974	Accessory	0.936542	0.000476872	NA	gfcD	TRUE
gfcE	29.6667	8.33924	1	0.281098	Accessory	1.04229	0	NA	gfcE	TRUE
ggt	27.9507	10.6058	0.999426	0.379448	Core	0.982005	0.000573723	NA	ggt	TRUE
ghoS	30.8451	11.5268	0.989899	0.3737	Core	1.0837	0	NA	ghoS	TRUE
ghoT	28.3793	10.1773	1	0.358618	Accessory	0.997065	0	NA	ghoT	TRUE
ghrA	30.7764	8.7368	0.998935	0.28388	Core	1.08128	0	NA	ghrA	TRUE
ghrB	31.6595	10.4224	0.996923	0.329204	Core	1.11231	0.00102564	NA	ghrB	TRUE
ghxP	28.0393	8.0253	0.999259	0.286217	Core	0.985118	0.000740741	NA	ghxP	TRUE
ghxQ	28.5285	8.30715	0.998538	0.291188	Core	1.00231	0	NA	ghxQ	TRUE
glcA	28.5578	8.816	1	0.308708	Accessory	1.00334	0.000664011	NA	glcA	TRUE
glcB	30.8564	9.14989	0.993554	0.296532	Accessory	1.08409	0	NA	glcB	TRUE
glcC	31.881	9.53542	1	0.299094	Accessory	1.12009	0	NA	glcC	TRUE
glcD	29.0013	7.11499	0.999333	0.245333	Accessory	1.01892	0	NA	glcD	TRUE
glcE_1	24.6762	9.30573	0.990476	0.377114	Accessory	0.866962	0.00714286	NA	glcE_1	TRUE
glcF	29.4845	11.1174	0.95915	0.377058	Accessory	1.03589	0	NA	glcF	TRUE
glcG	26.8173	9.0549	0.995062	0.337652	Accessory	0.942186	0	NA	glcG	TRUE
gldA	29.221	10.7564	0.992754	0.368106	Core	1.02664	0	NA	gldA	TRUE
glgA	27.7106	7.75744	0.999303	0.279945	Core	0.973571	0	NA	glgA	TRUE
glgB	29.4947	7.68926	0.998171	0.260699	Core	1.03625	0.000457247	NA	glgB	TRUE
glgC	30.9506	8.60326	0.999228	0.277967	Core	1.0874	0	NA	glgC	TRUE
glgP	30.9175	8.26812	0.996732	0.267425	Core	1.08624	0	NA	glgP	TRUE
glgS	32.995	12.9967	0.995025	0.3939	Core	1.15923	0	NA	glgS	TRUE
glgX	29.2776	8.62068	0.99848	0.294446	Core	1.02863	0	NA	glgX	TRUE
glk	32.6004	10.2147	0.994824	0.31333	Core	1.14537	0	NA	glk	TRUE
glmM	31.6525	8.29844	1	0.262174	Core	1.11206	0	NA	glmM	TRUE
glmS	28.9732	10.2906	0.991257	0.355175	Core	1.01793	0.000546448	NA	glmS	TRUE
glmU	29.9322	7.60593	0.999271	0.254105	Core	1.05162	0	NA	glmU	TRUE
glnA	28.6113	7.32579	0.999291	0.256045	Core	1.00522	0	NA	glnA	TRUE
glnB	28.1888	11.61	0.99705	0.411867	Core	0.990372	0	NA	glnB	TRUE
glnD	31.5672	8.66544	0.998129	0.274508	Core	1.10907	0	NA	glnD	TRUE
glnE	28.0563	9.30158	0.99472	0.331532	Core	0.985717	0.00175994	NA	glnE	TRUE
glnG	31.1163	7.5059	1	0.241221	Core	1.09323	0	NA	glnG	TRUE
glnH	32.2878	9.07115	0.997323	0.280946	Core	1.13438	0	NA	glnH	TRUE
glnL	30.0629	7.62577	0.99619	0.253661	Core	1.05621	0.000952381	NA	glnL	TRUE
glnP	29.5	6.69394	0.998485	0.226913	Core	1.03644	0	NA	glnP	TRUE
glnQ	30.3098	7.7637	1	0.256145	Core	1.06489	0	NA	glnQ	TRUE
glnS	27.4757	7.09488	0.999399	0.258224	Core	0.965317	0	NA	glnS	TRUE
gloA	26.4289	8.97826	1	0.339714	Core	0.928541	0	NA	gloA	TRUE
gloB	24.7778	13.8996	0.914021	0.560969	Core	0.870531	0	NA	gloB	TRUE
gloC	30.0571	9.99249	0.996914	0.33245	Core	1.05601	0	NA	gloC	TRUE
glpA	27.4095	7.19524	0.999386	0.262509	Core	0.962991	0	NA	glpA	TRUE
glpB	27.0421	12.3242	0.952381	0.455742	Core	0.950083	0	NA	glpB	TRUE
glpC	26.6675	8.14049	1	0.305259	Core	0.936924	0.000839631	NA	glpC	TRUE
glpD	21.4562	12.9613	0.940239	0.604083	Core	0.753831	0.000664011	NA	glpD	TRUE
glpE	28.4495	9.25357	1	0.325263	Core	0.999533	0	NA	glpE	TRUE
glpF	29.9184	9.41932	1	0.314833	Core	1.05114	0	NA	glpF	TRUE
glpG	29.2888	8.92827	1	0.304836	Core	1.02902	0.00120337	NA	glpG	TRUE
glpG_1	22.7558	12.1505	0.987929	0.533952	Accessory	0.799492	0.00278552	NA	glpG_1	FALSE
glpK	28.8787	8.83742	0.996687	0.306018	Core	1.01461	0.000662691	NA	glpK	TRUE
glpQ	29.221	9.38714	0.984215	0.321247	Core	1.02664	0	NA	glpQ	TRUE
glpT	29.8381	8.39929	1	0.281495	Core	1.04832	0.00147167	NA	glpT	TRUE
glpX	30.093	6.15262	0.999011	0.204454	Core	1.05727	0	NA	glpX	TRUE
glrK	29.7607	10.0565	1	0.337912	Core	1.0456	0.000723066	NA	glrK	TRUE
glrR	29.3573	8.29102	0.995506	0.282418	Core	1.03143	0	NA	glrR	TRUE
glsA	21.8885	12.6563	0.966774	0.578214	Core	0.769021	0	NA	glsA	TRUE
gltA	29.2967	7.81548	1	0.26677	Core	1.0293	0	NA	gltA	TRUE
gltB	26.0441	9.54755	0.993852	0.366591	Core	0.915022	0.000878349	NA	gltB	TRUE
gltD	28.5511	8.31566	0.999295	0.291255	Core	1.0031	0	NA	gltD	TRUE
gltI	32.593	8.58524	0.9967	0.263408	Core	1.14511	0	NA	gltI	TRUE
gltJ	26.3252	12.1734	0.979757	0.462425	Core	0.924898	0	NA	gltJ	TRUE
gltK	32.1363	9.63437	1	0.299797	Core	1.12906	0	NA	gltK	TRUE
gltL	27.5758	9.08165	0.997245	0.329334	Core	0.968834	0	NA	gltL	TRUE
gltP	27.4353	11.5002	0.923135	0.419174	Core	0.963899	0	NA	gltP	TRUE
gltS	27.6692	8.79046	1	0.317699	Core	0.972115	0	NA	gltS	TRUE
gltX	30.4449	8.43992	0.999294	0.277219	Core	1.06964	0.00141243	NA	gltX	TRUE
gluQ	26.397	12.431	0.919094	0.470924	Core	0.927419	0	NA	gluQ	TRUE
glvC	31.5072	8.25625	1	0.262043	Accessory	1.10696	0	NA	glvC	TRUE
glxK	29.1187	8.50932	0.999127	0.292229	Core	1.02304	0	NA	glxK	TRUE
glxR	31.2503	8.17846	0.998862	0.261708	Core	1.09793	0	NA	glxR	TRUE
glyA	29.6938	8.64021	0.999203	0.290977	Core	1.04325	0	NA	glyA	TRUE
glyQ	16.0713	13.7594	0.694079	0.856151	Core	0.56464	0	NA	glyQ	TRUE
glyS	30.9266	9.05167	1	0.292683	Core	1.08656	0.000966184	NA	glyS	TRUE
gmd	25.0027	9.14883	0.995544	0.365914	Accessory	0.878432	0	NA	gmd	TRUE
gmhB	33.164	9.46216	1	0.285314	Core	1.16517	0	NA	gmhB	TRUE
gmk	29.3317	8.27326	1	0.282058	Core	1.03053	0.00160256	NA	gmk	TRUE
gmm	25.5673	11.7074	1	0.457906	Accessory	0.898269	0.00207039	NA	gmm	TRUE
gnd	19.9616	13.9921	0.827292	0.700949	Core	0.701322	0.000710732	NA	gnd	TRUE
gnsA	36.1897	14.3722	1	0.397135	Accessory	1.27147	0	NA	gnsA	TRUE
gnsB	22.977	13.0694	0.942529	0.568802	Accessory	0.807263	0	NA	gnsB	TRUE
gntK	30.6136	10.3531	0.992424	0.338185	Core	1.07556	0	NA	gntK	TRUE
gntP	26.4613	10.6044	0.987351	0.400753	Accessory	0.929679	0	NA	gntP	TRUE
gntR	23.2199	10.0027	0.976908	0.43078	Core	0.815796	0	NA	gntR	TRUE
gntT	29.6917	7.80737	0.999241	0.262948	Core	1.04317	0.000759301	NA	gntT	TRUE
gntU	26.6898	9.59504	0.999254	0.359503	Core	0.937706	0.00149142	NA	gntU	TRUE
gor	30.0843	7.29018	0.995565	0.242325	Core	1.05697	0	NA	gor	TRUE
gpFI_2	27.3796	7.64655	0.9993	0.27928	Accessory	0.96194	0	NA	gpFI_2	FALSE
gph	30.7181	7.79703	0.998682	0.253826	Core	1.07923	0	NA	gph	TRUE
gpmA	27.7397	9.86026	0.996016	0.355456	Core	0.974594	0	NA	gpmA	TRUE
gpmM	30.4013	8.26258	1	0.271784	Core	1.0681	0	NA	gpmM	TRUE
gpp	22.6902	12.3212	0.90101	0.543018	Core	0.797188	0.003367	NA	gpp	TRUE
gpr	32.2229	9.48391	0.999039	0.294322	Core	1.1321	0	NA	gpr	TRUE
gpsA	25.6745	12.5361	0.972549	0.488271	Core	0.902036	0	NA	gpsA	TRUE
gpt	25.6558	8.18423	1	0.319002	Core	0.901378	0	NA	gpt	TRUE
grcA	29.7708	10.3316	1	0.347036	Core	1.04595	0	NA	grcA	TRUE
greA	30.5241	8.91215	0.993711	0.291971	Core	1.07242	0	NA	greA	TRUE
greB	31.0755	11.6816	0.997904	0.375912	Core	1.09179	0	NA	greB	TRUE
groL	29.9794	8.22295	0.999393	0.274287	Core	1.05328	0	NA	groL	TRUE
groS	34.4592	11.1642	0.993197	0.323982	Core	1.21067	0	NA	groS	TRUE
group_100	29.1667	9.26921	1	0.317801	Accessory	1.02473	0	WP_000795458	MULTISPECIES: DUF4049 domain-containing protein [Enterobacteriaceae]	TRUE
group_1003	32.8766	8.79073	0.998397	0.267386	Core	1.15507	0	WP_001386943	DUF1175 domain-containing protein [Escherichia coli]	TRUE
group_10094	30.1856	8.56622	0.997475	0.283785	Accessory	1.06053	0	WP_023151835	hypothetical protein [Escherichia coli]	FALSE
group_101	28.8887	10.5906	0.959954	0.3666	Core	1.01496	0.000455063	WP_014966167	alpha-2-macroglobulin family protein [Escherichia coli]	TRUE
group_10120	54.8399	13.308	0.998805	0.242669	Accessory	1.92672	0.00657109	WP_000933176	MULTISPECIES: type VI secretion system baseplate subunit TssF [Enterobacteriaceae]	FALSE
group_10121	44.3369	17.2283	0.958629	0.388578	Accessory	1.55771	0.034279	WP_000439135	MULTISPECIES: type VI secretion system baseplate subunit TssG [Enterobacteriaceae]	FALSE
group_10126	32.1835	12.508	0.996255	0.388647	Accessory	1.13072	0	WP_000766273	MULTISPECIES: hypothetical protein [Enterobacteriaceae]	FALSE
group_10158	21.4058	14.8288	0.898551	0.692746	Accessory	0.752061	0	NA	group_10158	TRUE
group_1016	31.4892	12.6735	1	0.402472	Accessory	1.10633	0	EDV60327	hypothetical protein EcB7A_4573 [Escherichia coli B7A]	TRUE
group_10174	33.1915	10.1958	1	0.30718	Accessory	1.16613	0.00207039	WP_069684426	hypothetical protein [Escherichia coli]	FALSE
group_10186	25.6975	14.2664	0.993827	0.555165	Accessory	0.902845	0	ELF18779	hypothetical protein A1YW_02275 [Escherichia coli KTE143]	FALSE
group_10190	20.7015	11.5728	0.995025	0.559034	Accessory	0.727316	0	OXZ61863	hypothetical protein RW71_00248 [Escherichia coli]	TRUE
group_1025	30	12.546	1	0.418199	Core	1.05401	0	PQN32970	DUF445 domain-containing protein, partial [Shigella boydii]	TRUE
group_1028	28.7391	10.892	0.969206	0.378997	Accessory	1.0097	0	WP_027662041	type VI secretion system baseplate subunit TssF [Escherichia coli]	FALSE
group_10281	22.3365	15.1339	0.952746	0.677539	Accessory	0.784761	0	WP_000164164	MULTISPECIES: DUF3987 domain-containing protein [Enterobacteriaceae]	FALSE
group_10286	23.9608	10.6554	1	0.444702	Accessory	0.841827	0	CSQ72555	GAF domain/diguanylate cyclase (GGDEF) domain protein [Shigella sonnei]	TRUE
group_10350	30.5283	8.36495	1	0.274006	Accessory	1.07257	0	NA	group_10350	FALSE
group_10371	28.6979	13.5661	0.978723	0.47272	Accessory	1.00826	0	WP_023155549	TVP38/TMEM64 family protein [Escherichia coli]	FALSE
group_10388	29.7025	12.4146	0.978495	0.417966	Accessory	1.04355	0	WP_001545361	hypothetical protein [Escherichia coli]	FALSE
group_10389	32.921	9.96912	1	0.30282	Accessory	1.15663	0	WP_001608659	hypothetical protein [Escherichia coli]	FALSE
group_10397	39.1485	9.95947	1	0.254402	Accessory	1.37542	0	WP_097343640	hypothetical protein [Escherichia coli]	FALSE
group_10419	30.151	19.6011	0.84375	0.650096	Accessory	1.05931	0.015625	NA	group_10419	FALSE
group_10439	18.6437	11.9474	0.877596	0.640825	Accessory	0.655019	0.00327869	WP_073521058	baseplate J/gp47 family protein [Escherichia coli]	FALSE
group_10440	27.5514	10.3139	0.989362	0.374349	Accessory	0.967978	0	KQJ39925	hypothetical protein AM270_16650 [Escherichia coli]	FALSE
group_10441	23.74	12.7584	0.986169	0.537423	Accessory	0.834069	0	WP_057698217	hypothetical protein [Escherichia coli]	FALSE
group_10450	30.8622	9.92056	0.990689	0.321447	Accessory	1.0843	0	WP_047628209	DUF4234 domain-containing protein [Escherichia coli]	FALSE
group_10451	27.5622	10.886	0.987711	0.39496	Accessory	0.968358	0	WP_073521174	hypothetical protein [Escherichia coli]	FALSE
group_105	30.0412	9.25363	1	0.308032	Accessory	1.05545	0.001287	WP_097477366	type III secretion system effector EspX1, partial [Escherichia coli]	FALSE
group_10552	36.6393	11.341	0.998179	0.30953	Accessory	1.28727	0	WP_073503363	sel1 repeat family protein [Escherichia coli]	FALSE
group_10584	14.9061	13.525	0.830986	0.907345	Accessory	0.523704	0	EMD09189	hypothetical protein A364_14062 [Escherichia coli SEPT362]	TRUE
group_10669	14.8176	14.8099	0.618574	0.999479	Accessory	0.520594	0	WP_073527664	hypothetical protein [Escherichia coli]	FALSE
group_1077	26.5678	8.49892	0.992674	0.319896	Core	0.933419	0	WP_077780090	YnjH family protein [Escherichia coli]	TRUE
group_10934	35.8367	11.9218	0.961127	0.332669	Accessory	1.25907	0	WP_086353622	DUF262 domain-containing protein [Escherichia coli]	TRUE
group_1097	29.6011	11.8796	0.98473	0.401322	Accessory	1.03999	0.000372439	WP_001392713	TcfC E-set like domain-containing protein [Escherichia coli]	FALSE
group_1098	29.8347	8.65452	1	0.290082	Accessory	1.0482	0	AAA58179	ORF_f134; gtg start [Escherichia coli str. K-12 substr. MG1655]	TRUE
group_10980	24.6429	8.11889	0.989796	0.329462	Accessory	0.86579	0	WP_000608246	MULTISPECIES: PTS sugar transporter subunit IIB [Enterobacteriaceae]	FALSE
group_11002	16.447	12.957	0.825758	0.787802	Accessory	0.57784	0.0227273	ESK05142	hypothetical protein G723_03298 [Escherichia coli HVH 50 (4-2593475)]	TRUE
group_1101	31.9774	8.99508	1	0.281295	Core	1.12348	0	WP_001317389	YidB family protein [Escherichia coli]	TRUE
group_11037	34.4407	10.7548	0.984848	0.31227	Accessory	1.21002	0	EPJ00280	hypothetical protein A677_01965 [Salmonella enterica subsp. enterica serovar Enteritidis str. 2010K-0267]	FALSE
group_1108	23.0182	12.2887	0.955224	0.533866	Accessory	0.808712	0.00165837	EHF19866	hypothetical protein EUAG_00026 [Escherichia coli O104:H4 str. C227-11]	FALSE
group_1109	27.847	9.57484	0.998485	0.343838	Core	0.978362	0	WP_000012553	MULTISPECIES: YjfK family protein [Enterobacteriaceae]	TRUE
group_11104	33.728	8.27355	1	0.245302	Accessory	1.18498	0	WP_061092747	type I restriction-modification system subunit M [Escherichia coli]	FALSE
group_11105	33.0069	9.66417	0.999347	0.292793	Accessory	1.15965	0.000652955	WP_061092745	HsdR family type I site-specific deoxyribonuclease [Escherichia coli]	FALSE
group_11106	32.2531	10.274	0.998428	0.318544	Accessory	1.13317	0.000524109	WP_061092744	N-6 DNA methylase [Escherichia coli]	FALSE
group_1117	29.7839	10.008	0.992613	0.33602	Accessory	1.04641	0	WP_000348793	MULTISPECIES: type VI secretion system baseplate subunit TssG [Enterobacteriaceae]	FALSE
group_1123	24.8469	9.30862	0.999177	0.374639	Core	0.87296	0.000823045	EDV63849	conserved hypothetical protein [Escherichia coli B7A]	TRUE
group_113	31.9872	10.2167	0.998786	0.319399	Accessory	1.12382	0	EGC13959	alpha amylase domain-containing protein [Escherichia coli E1167]	TRUE
group_11319	29.5721	12.3741	1	0.418439	Accessory	1.03897	0.00124378	WP_001379943	hypothetical protein [Escherichia coli]	FALSE
group_11325	30.7841	17.4476	0.990476	0.566772	Accessory	1.08155	0.015873	OLS94999	hypothetical protein BJG05_27390 [Escherichia coli]	FALSE
group_11456	23.475	11.1506	0.991667	0.474998	Accessory	0.82476	0	END62818	hypothetical protein ECP02989423_4362 [Escherichia coli P0298942.3]	TRUE
group_11476	19.8132	11.6511	0.92407	0.588049	Accessory	0.696108	0.000759301	WP_023892599	MULTISPECIES: terminase family protein [Enterobacteriaceae]	FALSE
group_1153	23.8782	8.73081	1	0.36564	Accessory	0.838924	0	P03735	RecName: Full=Tail assembly protein GT; AltName: Full=Gene product 15; Short=gp15; AltName: Full=Gene product GT; Short=gpGT; AltName: Full=Minor tail protein GT	FALSE
group_11642	28.4	9.87713	1	0.347786	Accessory	0.997792	0	WP_064986930	hypothetical protein [Escherichia coli]	TRUE
group_11657	20.066	15.0138	0.847222	0.748221	Accessory	0.704988	0	EKJ00447	putative terminase large subunit, partial [Escherichia coli EC1850]	FALSE
group_1176	24.7216	9.70819	1	0.392701	Core	0.868556	0	WP_000691903	MULTISPECIES: DUF333 domain-containing lipoprotein YoaF [Enterobacteriaceae]	TRUE
group_11770	31.095	8.01747	0.993092	0.257838	Core	1.09248	0	WP_089641504	UPF0149 family protein YgfB [Escherichia coli]	TRUE
group_1178	16.597	11.4086	0.855107	0.687391	Accessory	0.583111	0	WP_077249734	MULTISPECIES: Ig-like domain-containing protein [Enterobacteriaceae]	TRUE
group_1188	30.2696	9.5161	0.997549	0.314378	Core	1.06348	0	WP_001078393	MULTISPECIES: DUF2509 family protein [Enterobacteriaceae]	TRUE
group_1189	30.0426	14.7541	1	0.491107	Accessory	1.0555	0	ABV07237	hypothetical protein EcHS_A2996 [Escherichia coli HS]	TRUE
group_1190	32.552	8.92972	1	0.274322	Accessory	1.14367	0	WP_106121367	lytic transglycosylase domain-containing protein [Escherichia coli]	TRUE
group_11958	23.8939	11.0506	0.994949	0.462485	Core	0.839478	0	WP_000460431	MULTISPECIES: YbdD/YjiX family protein [Proteobacteria]	TRUE
group_11973	25.1967	8.98745	1	0.356691	Core	0.88525	0	WP_000350058	MULTISPECIES: protein YcaR [Bacteria]	TRUE
group_11989	15.8667	13.0917	0.758333	0.82511	Accessory	0.557452	0	WP_000502839	hypothetical protein [Escherichia coli]	TRUE
group_11990	28.0673	9.95539	0.99061	0.354697	Accessory	0.986103	0.00156495	WP_001388628	MULTISPECIES: VWA domain-containing protein [Enterobacterales]	FALSE
group_11991	31.0855	10.4155	1	0.33506	Accessory	1.09214	0	WP_000007452	MULTISPECIES: tellurite resistance TerB family protein [Enterobacteriaceae]	FALSE
group_11996	32.9221	10.1758	0.995671	0.309088	Accessory	1.15667	0	WP_001341497	MULTISPECIES: DUF3592 domain-containing protein [Enterobacteriaceae]	FALSE
group_12006	28.954	12.1545	0.988506	0.419786	Core	1.01726	0	WP_012601972	hypothetical protein [Escherichia coli]	TRUE
group_12016	21.9111	10.6898	0.983333	0.48787	Accessory	0.769815	0	WP_000119356	MULTISPECIES: hypothetical protein [Enterobacteriaceae]	FALSE
group_12039	29.2767	9.9918	1	0.341289	Core	1.02859	0.00108932	WP_000922679	MULTISPECIES: DUF808 domain-containing protein [Enterobacteriaceae]	TRUE
group_12049	28.0552	9.17486	1	0.327028	Core	0.985679	0	WP_096941198	YeiH family protein [Escherichia coli]	TRUE
group_12116	26.6928	9.11154	1	0.341348	Core	0.937813	0	WP_094162970	YqjD family protein, partial [Escherichia coli]	TRUE
group_12126	27.8824	12.9533	0.985294	0.464571	Core	0.979605	0	EFK25653	protein AaeX [Escherichia coli MS 187-1]	TRUE
group_12128	29.5494	13.7552	1	0.465499	Accessory	1.03817	0	EEJ45833	hypothetical protein HMPREF0358_4563 [Escherichia coli 83972]	TRUE
group_12166	22.3784	12.6189	0.945946	0.563889	Accessory	0.786231	0	EGJ81004	flavo domain protein [Shigella flexneri 4343-70]	TRUE
group_12189	18.5556	10.6458	0.972222	0.573726	Accessory	0.651922	0	EFF14549	conserved hypothetical protein [Escherichia coli B354]	FALSE
group_12199	28.4855	13.3006	0.961957	0.466927	Core	1.0008	0.00181159	WP_001428700	ribosome-associated protein [Escherichia coli]	TRUE
group_12339	14.1795	8.38161	0.891026	0.591108	Accessory	0.498175	0	AAG55351	hypothetical protein Z1206 [Escherichia coli O157:H7 str. EDL933]	FALSE
group_12374	25.3034	10.1979	0.995726	0.403026	Accessory	0.888998	0	WP_000125566	MULTISPECIES: type II toxin-antitoxin system CcdA family antitoxin [Enterobacteriaceae]	FALSE
group_12495	22.0615	10.1233	0.974359	0.458865	Accessory	0.7751	0	CTR75002	Uncharacterised protein [Escherichia coli]	TRUE
group_1251	34.311	14.233	0.944641	0.414823	Accessory	1.20546	0	CAV00948	conserved hypothetical protein [Escherichia coli 55989]	FALSE
group_1255	24.8325	16.5065	0.754653	0.664715	Accessory	0.872453	0	WP_001296700	MULTISPECIES: Arm DNA-binding domain-containing protein [Enterobacteriaceae]	TRUE
group_12563	27.7402	11.2094	0.985294	0.404086	Accessory	0.974611	0	WP_000824186	MULTISPECIES: hypothetical protein [Escherichia]	FALSE
group_1264	31.6758	15.8323	0.986301	0.499822	Accessory	1.11288	0	WP_001101836	MULTISPECIES: hypothetical protein [Enterobacteriaceae]	FALSE
group_12657	26.3	13.4786	0.975	0.512496	Accessory	0.924012	0	ACX39743	hypothetical protein EcDH1_2087 [Escherichia coli DH1]	TRUE
group_12724	19.2114	12.3017	1	0.640334	Accessory	0.674964	0	EQW40181	hypothetical protein G904_04290 [Escherichia coli UMEA 3065-1]	TRUE
group_12770	26.45	14.7551	0.958333	0.557847	Accessory	0.929282	0	WP_071792369	hypothetical protein [Escherichia coli]	TRUE
group_1279	29.1054	7.82735	1	0.268931	Core	1.02258	0	WP_087899068	DUF2877 domain-containing protein [Escherichia coli]	TRUE
group_12871	13.7202	7.58893	1	0.55312	Accessory	0.48204	0	EDU84640	hypothetical protein ECH7EC4501_5248 [Escherichia coli O157:H7 str. EC4501]	FALSE
group_1291	26.5481	9.87689	1	0.372038	Core	0.932727	0.00124844	WP_001027930	YdcF family protein [Escherichia coli]	TRUE
group_12918	46.4083	20.8212	1	0.448651	Accessory	1.63049	0.0333333	EIH65342	integrase core domain protein [Escherichia coli 93.0624]	FALSE
group_13164	22.9086	8.98522	0.9941	0.392221	Accessory	0.804858	0	WP_099659147	DUF2190 family protein [Escherichia coli]	FALSE
group_13165	23.9193	9.2442	1	0.386475	Accessory	0.840369	0	WP_001286908	MULTISPECIES: hypothetical protein [Enterobacteriaceae]	FALSE
group_13166	35.9216	10.7953	0.991597	0.300525	Accessory	1.26205	0	WP_000031013	MULTISPECIES: helix-turn-helix domain-containing protein [Enterobacteriaceae]	FALSE
group_13167	23.3016	8.53522	0.978836	0.366294	Accessory	0.818667	0	WP_000123378	MULTISPECIES: DNA-binding protein [Bacteria]	FALSE
group_13168	19.2741	10.539	0.922222	0.546794	Accessory	0.677166	0	WP_000843446	MULTISPECIES: hypothetical protein [Enterobacteriaceae]	FALSE
group_13169	26.4493	9.91694	0.995169	0.374942	Accessory	0.929256	0	ESD59812	hypothetical protein HMPREF1607_02015, partial [Escherichia coli 908524]	FALSE
group_1320	25.8385	9.4229	1	0.364685	Accessory	0.907797	0	EFN36091	hypothetical protein EschWDRAFT_4298 [Escherichia coli W]	TRUE
group_13220	25.2736	9.84631	1	0.389588	Accessory	0.887952	0	WP_001296357	MULTISPECIES: hypothetical protein [Enterobacteriaceae]	TRUE
group_1333	33.2222	9.03196	1	0.271865	Accessory	1.16721	0	CAV00878	conserved hypothetical protein [Escherichia coli 55989]	TRUE
group_1335	34.5045	20.3733	0.981982	0.590453	Accessory	1.21226	0.00900901	EFW51281	hypothetical protein SDB_01283 [Shigella dysenteriae CDC 74-1112]	TRUE
group_13371	17.3208	5.68177	0.993711	0.328033	Accessory	0.608539	0.00628931	WP_072025133	hypothetical protein [Escherichia coli]	FALSE
group_1339	36.6045	11.3098	0.997512	0.308972	Core	1.28604	0	WP_000220137	MULTISPECIES: DUF2170 family protein [Enterobacteriaceae]	TRUE
group_1340	27.6401	15.3558	0.971831	0.555564	Core	0.971093	0	WP_000101644	group_1340	TRUE
group_13410	22.154	15.1099	0.892405	0.682038	Accessory	0.778348	0	CAQ99575	hypothetical protein ECIAI1_2749 [Escherichia coli IAI1]	TRUE
group_13521	14.4022	13.0719	0.931159	0.907632	Accessory	0.505999	0	WP_000878996	hypothetical protein [Escherichia coli]	FALSE
group_13685	26.9185	11.3749	1	0.422569	Accessory	0.945742	0	EFR17369	hypothetical protein EC236275_2046 [Escherichia coli 2362-75]	TRUE
group_13739	32.2053	10.1058	0.99179	0.313794	Accessory	1.13148	0	WP_000016734	MULTISPECIES: hypothetical protein [Enterobacteriaceae]	FALSE
group_13740	32.3943	10.8351	0.988571	0.334476	Accessory	1.13813	0	WP_000190052	MULTISPECIES: hypothetical protein [Enterobacteriaceae]	FALSE
group_13741	35.1485	12.0231	0.988796	0.342065	Accessory	1.23489	0	WP_000576432	MULTISPECIES: hypothetical protein [Enterobacteriaceae]	FALSE
group_13742	23.6515	8.48123	0.973485	0.358592	Accessory	0.830961	0	WP_000072657	MULTISPECIES: hypothetical protein [Enterobacterales]	FALSE
group_1377	18.4806	12.6854	0.832937	0.686415	Accessory	0.649289	0	WP_000055685	integrase arm-type DNA-binding domain-containing protein [Escherichia coli]	FALSE
group_13796	27.2676	11.9015	0.976526	0.436469	Accessory	0.958007	0	WP_000684812	MULTISPECIES: RpiB/LacA/LacB family sugar-phosphate isomerase [Escherichia]	FALSE
group_13798	33.3549	11.8969	0.993827	0.356676	Accessory	1.17188	0	EGI26519	putative pectin degradation protein [Escherichia coli TA206]	FALSE
group_13851	17.9371	8.63954	0.962264	0.481657	Accessory	0.630194	0	WP_050010166	hypothetical protein, partial [Escherichia coli]	FALSE
group_13854	31.7619	10.2637	1	0.323144	Accessory	1.11591	0	WP_074501990	hypothetical protein [Escherichia coli]	FALSE
group_13855	29.7184	11.4879	1	0.386559	Accessory	1.04411	0	EFJ88824	hypothetical protein HMPREF9536_00819 [Escherichia coli MS 84-1]	FALSE
group_1386	27.0491	13.3996	0.924119	0.495381	Accessory	0.950331	0.00101626	WP_059319922	phage tail tape measure protein [Escherichia coli]	FALSE
group_13978	28	14.0411	0.963542	0.501467	Accessory	0.983739	0	WP_001366542	MULTISPECIES: hypothetical protein [Escherichia]	FALSE
group_14004	15.9444	11.006	0.922222	0.690271	Accessory	0.560185	0	EHN90416	hypothetical protein ESNG_04107 [Escherichia coli B093]	TRUE
group_1402	19.429	15.6692	0.724963	0.806485	Core	0.682609	0	WP_077150715	DUF3313 domain-containing protein [Escherichia coli]	TRUE
group_14050	29.7251	12.7666	1	0.429489	Accessory	1.04435	0	WP_022645250	MULTISPECIES: hypothetical protein [Enterobacteriaceae]	TRUE
group_14141	15.9388	6.28678	1	0.394433	Accessory	0.559985	0	EDU66720	hypothetical protein Ec53638_4744 [Escherichia coli 53638]	TRUE
group_14176	22.9535	13.53	0.953488	0.589452	Accessory	0.806437	0	ABV07344	hypothetical protein EcHS_A3108 [Escherichia coli HS]	TRUE
group_14232	26.1825	11.5394	1	0.44073	Accessory	0.919885	0	WP_001315551	MULTISPECIES: hypothetical protein [Enterobacteriaceae]	FALSE
group_1458	25.2411	11.7293	0.932624	0.464689	Core	0.88681	0	WP_001144317	MULTISPECIES: prepilin peptidase-dependent protein [Enterobacteriaceae]	TRUE
group_1459	32.0182	13.0424	1	0.407343	Accessory	1.12491	0	CTY49635	type III secretion protein EprJ [Escherichia coli]	FALSE
group_14597	17.183	9.646	1	0.561368	Accessory	0.6037	0.00653595	AEZ41095	hypothetical protein ECO55CA74_12565 [Escherichia coli O55:H7 str. RM12579]	TRUE
group_14641	24.963	13.0032	0.990741	0.520899	Accessory	0.877037	0	AEZ40012	hypothetical protein ECO55CA74_07065 [Escherichia coli O55:H7 str. RM12579]	TRUE
group_1467	18.0977	15.2185	0.873563	0.840909	Accessory	0.635836	0	WP_001674693	hypothetical protein [Escherichia coli]	TRUE
group_14684	58.9627	16.4063	0.997669	0.278249	Accessory	2.07157	0	WP_001084420	ead/Ea22-like family protein [Escherichia coli]	FALSE
group_14687	53.1717	11.5207	1	0.216669	Accessory	1.86811	0.001443	WP_001287829	MULTISPECIES: TIGR03761 family integrating conjugative element protein [Enterobacteriaceae]	FALSE
group_14688	47.5104	12.8921	1	0.271354	Accessory	1.66921	0.0079602	WP_001177802	DNA topoisomerase III [Escherichia coli]	FALSE
group_14689	45.9737	17.8689	1	0.388676	Accessory	1.61522	0	WP_000115786	MULTISPECIES: STY4534 family ICE replication protein [Enterobacteriaceae]	FALSE
group_14690	43.6961	16.6703	1	0.381505	Accessory	1.5352	0	WP_001187036	MULTISPECIES: hypothetical protein [Enterobacteriaceae]	FALSE
group_14691	37.4637	19.9355	0.929236	0.532129	Accessory	1.31623	0	WP_000168255	single-stranded DNA-binding protein [Escherichia coli]	FALSE
group_14692	54.3583	12.753	0.998914	0.23461	Accessory	1.9098	0.00108578	WP_001291414	Rpn family recombination-promoting nuclease/putative transposase [Escherichia coli]	FALSE
group_14693	41.4395	13.8569	1	0.334389	Accessory	1.45591	0	WP_001057175	PilL N-terminal domain-containing protein [Escherichia coli]	FALSE
group_14694	51.0617	17.0027	1	0.332983	Accessory	1.79398	0	WP_001401056	TIGR03758 family integrating conjugative element protein [Escherichia coli]	FALSE
group_14695	33.1477	18.8821	0.956522	0.569636	Accessory	1.1646	0.015873	WP_000681102	MULTISPECIES: integrating conjugative element protein [Escherichia]	FALSE
group_14697	29.0741	11.9768	1	0.41194	Accessory	1.02147	0	EFM51796	hypothetical protein ECNC101_03723 [Escherichia coli NC101]	FALSE
group_14698	33.4018	21.0303	1	0.629615	Accessory	1.17352	0.00913242	EFM51795	hypothetical protein ECNC101_03718 [Escherichia coli NC101]	FALSE
group_1470	34.6175	10.2705	0.997863	0.296685	Accessory	1.21624	0	WP_000576071	MULTISPECIES: YhcH/YjgK/YiaL family protein [Enterobacteriaceae]	TRUE
group_14710	47.8857	20.2929	0.999056	0.423777	Accessory	1.68239	0.0179415	WP_001400984	site-specific integrase [Escherichia coli]	FALSE
group_148	27.4884	18.5737	0.905797	0.675694	Accessory	0.965765	0.0195652	CAU98112	putative transposase, ISL3 family [Escherichia coli 55989]	FALSE
group_14972	23.4905	14.3677	0.907143	0.611641	Accessory	0.825303	0	WP_023151833	GNAT family N-acetyltransferase [Escherichia coli]	FALSE
group_14973	30.1689	11.9013	0.986667	0.394489	Accessory	1.05994	0	WP_023151830	hypothetical protein [Escherichia coli]	FALSE
group_14974	32.6842	13.1574	1	0.402563	Accessory	1.14831	0	ESE38950	hypothetical protein HMPREF1622_00189 [Escherichia coli A35218R]	FALSE
group_14975	28.123	8.34121	0.990291	0.296598	Accessory	0.988059	0	ESE38949	hypothetical protein HMPREF1622_00188 [Escherichia coli A35218R]	FALSE
group_1501	20.2471	8.79624	0.994253	0.434444	Accessory	0.711353	0	WP_000631719	MULTISPECIES: IS66 family insertion sequence element accessory protein TnpB [Escherichia]	FALSE
group_1506	27.2871	12.4818	0.967245	0.457424	Accessory	0.958692	0.00128452	WP_000202819	type I restriction-modification system subunit M [Escherichia coli]	FALSE
group_1517	27.8254	8.87446	0.993651	0.318934	Accessory	0.977604	0	WP_001160975	CcdB family protein [Escherichia coli]	FALSE
group_15188	27.3333	15.2042	0.978723	0.55625	Accessory	0.960316	0	CCK47331	putative uncharacterized protein [Escherichia coli chi7122]	TRUE
group_15191	29.9684	9.76394	0.99842	0.325808	Accessory	1.0529	0	WP_000460689	MULTISPECIES: hypothetical protein [Enterobacteriaceae]	FALSE
group_15192	20.6559	11.3276	0.989247	0.548396	Accessory	0.725715	0	ABV18478	hypothetical protein EcE24377A_1783 [Escherichia coli O139:H28 str. E24377A]	FALSE
group_15193	32.8442	11.1753	0.968847	0.340253	Accessory	1.15393	0	WP_000273128	MULTISPECIES: type II toxin-antitoxin system RelE/ParE family toxin [Enterobacteriaceae]	FALSE
group_15285	31.3071	8.62781	0.999376	0.275586	Accessory	1.09993	0	CBG37482	putative D-galactarate dehydratase/altronate hydrolase [Escherichia coli 042]	FALSE
group_15286	33.5291	9.87133	0.998881	0.294411	Accessory	1.17799	0	WP_000842401	MULTISPECIES: dihydrodipicolinate synthase family protein [Enterobacteriaceae]	FALSE
group_15396	14.0707	9.77424	0.929293	0.694652	Accessory	0.494354	0	KLD49315	hypothetical protein XB00_21785 [Escherichia coli]	TRUE
group_1541	12.5919	9.96487	0.872727	0.791371	Accessory	0.442399	0.0020202	EFJ85614	hypothetical protein HMPREF9536_04115 [Escherichia coli MS 84-1]	FALSE
group_15425	22.1532	11.598	0.990991	0.523535	Accessory	0.778318	0	WP_001342706	MULTISPECIES: hypothetical protein [Enterobacteriaceae]	FALSE
group_15471	12.9431	10.1014	0.96748	0.780445	Accessory	0.454736	0.00813008	EDU31610	hypothetical protein ECH7EC4196_0864 [Escherichia coli O157:H7 str. EC4196]	TRUE
group_15503	23.3173	10.7583	0.987952	0.461389	Accessory	0.819218	0	KII01423	hypothetical protein LS43_24425 [Escherichia coli]	FALSE
group_15513	19.058	10.5234	1	0.552176	Accessory	0.669574	0	EHN81684	hypothetical protein ESRG_04220 [Escherichia coli TA124]	TRUE
group_15522	28.7653	11.608	0.989796	0.403543	Accessory	1.01063	0	ELH55853	hypothetical protein A15E_02272 [Escherichia coli KTE202]	TRUE
group_1559	26.4406	8.58942	1	0.324857	Core	0.928952	0	EHF17000	hypothetical protein EUDG_04153 [Escherichia coli O104:H4 str. 04-8351]	TRUE
group_1560	30.8646	12.8678	0.996528	0.416912	Core	1.08438	0	WP_109013683	YbjC family protein [Escherichia coli]	TRUE
group_1563	27.4497	7.64182	1	0.278394	Core	0.964405	0	EST75696	conserved protein with nucleoside triphosphate hydrolase domain, partial [Escherichia coli ECA-0157]	TRUE
group_15672	37.0947	10.6631	0.997942	0.287457	Accessory	1.30327	0	WP_000896657	MULTISPECIES: CaiF/GrlA family transcriptional regulator [Escherichia]	FALSE
group_15673	33.5656	11.0502	0.99842	0.329212	Accessory	1.17928	0.00157978	WP_073461982	helix-turn-helix transcriptional regulator [Escherichia coli]	FALSE
group_1572	26.9298	15.1527	0.991228	0.562675	Core	0.94614	0	OSL13923	N-methyl-L-tryptophan oxidase (MTOX) [Escherichia coli H305]	TRUE
group_15752	27.7111	13.1503	0.991111	0.474549	Accessory	0.973589	0.00444444	NA	group_15752	FALSE
group_1579	27.4319	11.8811	0.981221	0.433114	Accessory	0.96378	0	WP_000882235	MULTISPECIES: YncH family protein [Enterobacteriaceae]	TRUE
group_15900	11.8333	10.7046	0.675926	0.904615	Accessory	0.415747	0	ELH20227	hypothetical protein A13Y_00067 [Escherichia coli KTE194]	FALSE
group_15904	28.4904	8.98659	1	0.315425	Accessory	1.00097	0	WP_001608658	hypothetical protein [Escherichia coli]	FALSE
group_1597	29.3269	10.3787	0.998713	0.353897	Core	1.03036	0	WP_096889209	YfaP family protein [Escherichia coli]	TRUE
group_15974	16.4841	10.157	0.944444	0.616166	Accessory	0.579146	0	EHX00920	hypothetical protein ECDEC11B_3557 [Escherichia coli DEC11B]	TRUE
group_1602	25.2078	18.022	0.774892	0.714936	Core	0.885639	0	EFN37957	conserved hypothetical protein [Escherichia coli W]	TRUE
group_16052	55.7328	15.5495	1	0.279001	Accessory	1.95809	0	WP_073520866	DUF4878 domain-containing protein [Escherichia coli]	FALSE
group_16053	37.1144	13.5459	1	0.364977	Accessory	1.30396	0	WP_077897844	hypothetical protein [Escherichia coli]	FALSE
group_16059	42.9463	18.9667	0.995526	0.441638	Accessory	1.50886	0	WP_053507715	MULTISPECIES: hypothetical protein [Enterobacteriaceae]	FALSE
group_16060	45.9653	11.6792	1	0.254087	Accessory	1.61492	0	WP_073520878	integrase domain-containing protein [Escherichia coli]	FALSE
group_16061	27.8908	12.6329	0.994253	0.45294	Accessory	0.979902	0	CIN25837	Uncharacterised protein [Salmonella enterica subsp. enterica serovar Typhi]	FALSE
group_16066	40.045	31.4326	0.743243	0.784931	Accessory	1.40692	0.0045045	WP_073520899	hypothetical protein [Escherichia coli]	FALSE
group_16067	35.5407	18.5604	0.985185	0.522229	Accessory	1.24867	0.00740741	NA	group_16067	FALSE
group_1607	43.581	19.8854	0.932961	0.456287	Accessory	1.53115	0.00372439	WP_000029329	MULTISPECIES: type I-E CRISPR-associated protein Cse2/CasB [Enterobacteriaceae]	FALSE
group_16071	33.5292	8.93911	0.998203	0.266607	Accessory	1.178	0	WP_073520917	HNH endonuclease [Escherichia coli]	FALSE
group_16072	30.7515	10.0492	0.998028	0.326786	Accessory	1.08041	0	WP_073520918	YrhA family protein [Escherichia coli]	FALSE
group_16147	13.1522	11.9646	0.84058	0.909706	Accessory	0.462082	0	WP_072039422	hypothetical protein [Escherichia coli]	FALSE
group_1615	37.0315	8.07859	1	0.218154	Accessory	1.30105	0	WP_000984978	MULTISPECIES: hypothetical protein [Enterobacteriaceae]	FALSE
group_16165	13.7853	12.9113	0.772436	0.936602	Accessory	0.484325	0	WP_073521059	phage baseplate assembly protein V [Escherichia coli]	FALSE
group_16194	15.9573	15.8999	0.689459	0.996405	Accessory	0.560635	0	WP_073521248	DUF596 domain-containing protein [Escherichia coli]	FALSE
group_16235	55.8128	17.6135	0.997436	0.315581	Accessory	1.9609	0.00512821	WP_047655900	MULTISPECIES: hypothetical protein [Enterobacteriaceae]	FALSE
group_16236	24.8953	14.3364	1	0.575869	Accessory	0.874661	0.00387597	WP_061329446	MULTISPECIES: hypothetical protein [Enterobacteriaceae]	FALSE
group_16237	55.7389	17.0904	0.997669	0.306615	Accessory	1.95831	0.011655	WP_047655902	MULTISPECIES: hypothetical protein [Enterobacteriaceae]	FALSE
group_16238	38.4277	14.3086	0.993976	0.372351	Accessory	1.3501	0	APJ79617	hypothetical protein RG28_26755 [Escherichia coli]	FALSE
group_16239	24.8278	19.7938	0.872222	0.797244	Accessory	0.872287	0.00185185	WP_050940365	hypothetical protein [Escherichia coli]	FALSE
group_1626	35.6548	10.3784	0.998299	0.291081	Accessory	1.25268	0	WP_042973613	CbrC family protein [Escherichia coli]	TRUE
group_1629	33.685	11.1681	1	0.331544	Accessory	1.18347	0	WP_000837563	DUF943 family protein [Escherichia coli]	FALSE
group_16296	25.7238	8.52466	0.995238	0.331392	Accessory	0.903768	0	WP_024207583	KTSC domain-containing protein [Escherichia coli]	FALSE
group_16297	32.0524	7.76908	0.998909	0.242387	Accessory	1.12611	0	WP_061323311	ATP-binding protein [Escherichia coli]	FALSE
group_16298	34.8005	9.3401	1	0.26839	Accessory	1.22266	0	WP_061323308	SIR2 family protein [Escherichia coli]	FALSE
group_16299	31.947	8.43228	1	0.263946	Accessory	1.12241	0	WP_073521332	SIR2 family protein [Escherichia coli]	FALSE
group_1630	39.0675	15.5807	0.995781	0.398815	Accessory	1.37258	0	WP_000422899	hypothetical protein [Escherichia coli]	FALSE
group_16300	33.1543	8.64389	0.996454	0.260717	Accessory	1.16483	0	WP_024207779	SLATT domain-containing protein [Escherichia coli]	FALSE
group_16301	27.2205	11.7143	0.973753	0.430349	Accessory	0.956351	0	APJ80059	transposase (plasmid) [Escherichia coli]	FALSE
group_1643	27.7305	8.73167	1	0.314876	Accessory	0.97427	0	WP_000246421	MULTISPECIES: type VI secretion system baseplate subunit TssK [Enterobacteriaceae]	FALSE
group_1644	30.8517	7.71607	0.998688	0.250102	Accessory	1.08393	0	WP_000343303	type IVB secretion system protein IcmH/DotU [Escherichia coli]	FALSE
group_16456	14.7056	11.0649	0.911111	0.752431	Accessory	0.516658	0	ONK33839	hypothetical protein BZ158_25215 [Escherichia coli]	TRUE
group_16608	25.442	14.8958	0.971014	0.585478	Accessory	0.893868	0	EOW19391	hypothetical protein A1WU_03840 [Escherichia coli KTE108]	TRUE
group_1661	27.728	11.8022	0.984674	0.425641	Core	0.974181	0	WP_097467008	YceK/YidQ family lipoprotein [Escherichia coli]	TRUE
group_1672	35.6147	9.88342	1	0.277509	Core	1.25127	0	WP_085459707	YehR family lipoprotein [Escherichia coli]	TRUE
group_16766	10.5215	9.71316	0.929705	0.923169	Accessory	0.369659	0.00226757	EQP78349	hypothetical protein G742_00731 [Escherichia coli HVH 79 (4-2512823)]	TRUE
group_1678	30.1083	10.249	0.975422	0.340405	Accessory	1.05781	0	WP_085480174	TRAP transporter large permease [Escherichia coli]	FALSE
group_16892	18.887	9.05154	0.99435	0.479247	Accessory	0.663567	0.0112994	NA	group_16892	TRUE
group_1692	33.0523	9.75784	0.997245	0.295224	Core	1.16125	0	EGB56169	hypothetical protein ERGG_02990 [Escherichia coli H489]	TRUE
group_1694	35.8551	18.2051	0.978261	0.50774	Accessory	1.25972	0.0144928	ELC92540	hypothetical protein A13W_03628 [Escherichia coli KTE193]	FALSE
group_16996	17.7222	12.1929	0.912698	0.687999	Accessory	0.622644	0	NA	group_16996	FALSE
group_170	22.1837	14.9976	0.839895	0.676065	Accessory	0.779393	0.00787402	WP_000958042	transposase [Escherichia coli]	TRUE
group_1704	36.3346	10.4938	0.998728	0.28881	Accessory	1.27656	0	WP_001100175	MULTISPECIES: ATP--cob(I)alamin adenosyltransferase [Enterobacteriaceae]	FALSE
group_1716	15.3252	12.0188	0.902439	0.784248	Accessory	0.538428	0	EDU30799	hypothetical protein ECH7EC4196_3424 [Escherichia coli O157:H7 str. EC4196]	TRUE
group_17173	23.8423	16.0919	0.882883	0.674928	Accessory	0.837666	0	WP_072276044	hypothetical protein [Escherichia coli]	TRUE
group_172	15.4928	12.705	0.888889	0.820059	Accessory	0.544315	0	WP_053895199	gpW family protein [Escherichia coli]	FALSE
group_1728	30.1568	9.10185	0.994518	0.301818	Accessory	1.05951	0	WP_001053346	VWA domain-containing protein [Escherichia coli]	FALSE
group_173	32.9965	10.3853	0.993932	0.31474	Accessory	1.15928	0.000433463	WP_000471490	MULTISPECIES: DUF2773 domain-containing bactofilin [Escherichia]	TRUE
group_17433	22.1264	21.6604	0.764368	0.978939	Accessory	0.77738	0	GAB54037	hypothetical protein EH105704_27_00200 [Atlantibacter hermannii NBRC 105704]	TRUE
group_1746	24.727	6.89266	1	0.278751	Accessory	0.868745	0	WP_001386923	YehE family protein [Escherichia coli]	TRUE
group_17487	29.4138	12.4362	1	0.422803	Accessory	1.03341	0	NA	group_17487	FALSE
group_1751	36.1111	10.2076	1	0.282671	Core	1.26871	0	WP_000525365	MULTISPECIES: YfbM family protein [Enterobacteriaceae]	TRUE
group_17515	17.4472	11.2565	0.910569	0.645175	Accessory	0.61298	0	NA	group_17515	TRUE
group_1761	28.6463	13.9416	0.993197	0.48668	Core	1.00644	0	AAG57942	hypothetical protein Z4148 [Escherichia coli O157:H7 str. EDL933]	TRUE
group_1763	30.2275	9.41574	0.992016	0.311495	Accessory	1.062	0	WP_001195871	MULTISPECIES: LuxR C-terminal-related transcriptional regulator [Enterobacteriaceae]	FALSE
group_1769	31.2272	10.7336	0.97284	0.343727	Core	1.09712	0	WP_096971835	phage holin family protein [Escherichia coli]	TRUE
group_1808	25.4667	11.8623	0.946667	0.465799	Accessory	0.894734	0	WP_001301939	IS66-like element accessory protein TnpA [Escherichia coli]	FALSE
group_1817	19.5697	11.8034	0.921212	0.603146	Accessory	0.687552	0	KHH93758	hypothetical protein PU48_24900, partial [Escherichia coli]	TRUE
group_1829	31.8412	11.7943	1	0.370411	Accessory	1.11869	0	WP_000446146	MULTISPECIES: Polarity suppression protein [Enterobacteriaceae]	FALSE
group_183	30.8437	8.5877	0.998234	0.278426	Core	1.08365	0	WP_000705766	ComEC family protein [Escherichia coli]	TRUE
group_184	35.7958	16.4778	0.995305	0.460328	Accessory	1.25763	0.0140845	WP_000422700	MULTISPECIES: transposase [Enterobacteriaceae]	FALSE
group_185	49.7793	19.2615	1	0.386938	Accessory	1.74892	0.0720721	WP_000692357	MULTISPECIES: DUF987 domain-containing protein [Enterobacteriaceae]	TRUE
group_1850	30.9497	13.3605	0.990566	0.431684	Accessory	1.08737	0	WP_001362047	hypothetical protein [Escherichia coli]	TRUE
group_1854	22.3485	10.5814	0.994571	0.473473	Accessory	0.785183	0	ELE75288	hypothetical protein A1UY_00517 [Escherichia coli KTE81]	FALSE
group_18620	22.878	13.4747	0.98374	0.588979	Accessory	0.803787	0	NA	group_18620	FALSE
group_1866	31.9341	11.4915	0.999017	0.359852	Accessory	1.12196	0.00294985	WP_000376840	lipopolysaccharide 1,2-glucosyltransferase RfaJ [Escherichia coli]	TRUE
group_18748	30.8471	8.59643	1	0.278678	Accessory	1.08377	0	WP_000111938	MULTISPECIES: tyrosine-type recombinase/integrase [Enterobacteriaceae]	FALSE
group_18749	26.7778	9.91405	1	0.370234	Accessory	0.940798	0	WP_000613396	MULTISPECIES: helix-turn-helix domain-containing protein [Enterobacteriaceae]	FALSE
group_18750	26.8659	10.32	0.98913	0.384129	Accessory	0.943895	0	WP_001082439	MULTISPECIES: regulatory phage cox family protein [Enterobacteriaceae]	FALSE
group_18751	25.5848	10.9565	1	0.428241	Accessory	0.898884	0	ELE59688	hypothetical protein A1UO_02207 [Escherichia coli KTE76]	FALSE
group_18752	33.6128	9.46519	1	0.281595	Accessory	1.18094	0	WP_004010431	MULTISPECIES: hypothetical protein [Enterobacteriaceae]	FALSE
group_18753	28.2831	9.10752	1	0.322013	Accessory	0.993685	0	WP_000549519	MULTISPECIES: DUF2732 family protein [Enterobacteriaceae]	FALSE
group_18754	30.3333	11.0706	1	0.364964	Accessory	1.06572	0	WP_000027679	MULTISPECIES: DUF5405 family protein [Enterobacteriaceae]	FALSE
group_18755	26.8848	10.5867	0.982984	0.39378	Accessory	0.944558	0	WP_047149159	MULTISPECIES: replication endonuclease [Enterobacteriaceae]	FALSE
group_18756	24.2113	11.8287	0.958606	0.488561	Accessory	0.850629	0	WP_047149158	MULTISPECIES: DUF3850 domain-containing protein [Enterobacteriaceae]	FALSE
group_18757	27.1378	13.981	0.915556	0.515185	Accessory	0.953446	0	WP_106632112	hypothetical protein, partial [Escherichia coli]	FALSE
group_18761	15.7407	9.69565	0.953672	0.615961	Accessory	0.553026	0	WP_000156051	MULTISPECIES: terminase ATPase subunit family protein [Enterobacteriaceae]	FALSE
group_18763	26.5618	9.64268	0.995318	0.363028	Accessory	0.93321	0.00187266	WP_001742976	MULTISPECIES: phage major capsid protein, P2 family [Enterobacteriaceae]	FALSE
group_18764	15.8201	11.3591	0.952381	0.718019	Accessory	0.555816	0.00396825	WP_047149155	MULTISPECIES: terminase endonuclease subunit [Enterobacteriaceae]	FALSE
group_18765	16.1558	10.7935	0.984221	0.668087	Accessory	0.567611	0.00394477	WP_048234978	head completion/stabilization protein [Citrobacter sp. MGH110]	FALSE
group_18766	10.2116	7.296	0.962963	0.714478	Accessory	0.358771	0	WP_047149154	MULTISPECIES: tail protein X [Enterobacteriaceae]	FALSE
group_18770	13.4717	13.4399	0.761006	0.997639	Accessory	0.473308	0.00628931	WP_004010255	MULTISPECIES: Rz1-like lysis system protein LysC [Citrobacter freundii complex]	FALSE
group_18771	12.5791	12.4811	0.760684	0.992211	Accessory	0.441947	0	WP_004010256	MULTISPECIES: phage tail protein [Enterobacteriaceae]	FALSE
group_18772	27.9485	11.4737	1	0.410529	Accessory	0.981931	0	WP_004010258	MULTISPECIES: phage virion morphogenesis protein [Enterobacteriaceae]	FALSE
group_18773	33.2401	10.6764	0.998273	0.321191	Accessory	1.16784	0	WP_029392305	MULTISPECIES: HEPN domain-containing protein [Enterobacteriaceae]	FALSE
group_18784	22.572	11.4308	0.993548	0.506415	Accessory	0.793035	0.00215054	WP_000928499	MULTISPECIES: phage tail protein [Enterobacteriaceae]	FALSE
group_18785	20.75	11.9305	0.963058	0.574965	Accessory	0.729021	0.000859107	WP_000627827	MULTISPECIES: phage late control D family protein [Enterobacteriaceae]	FALSE
group_1881	34.578	12.702	0.998227	0.367345	Accessory	1.21485	0	WP_107145985	chemotaxis protein [Escherichia coli]	FALSE
group_1889	26.1124	11.1092	1	0.425438	Accessory	0.917422	0	WP_033870299	DUF1158 domain-containing protein [Escherichia coli]	TRUE
group_18957	15.3203	9.67543	0.980392	0.631544	Accessory	0.538255	0	WP_001308857	MULTISPECIES: hypothetical protein [Enterobacteriaceae]	TRUE
group_18983	29.0425	11.0411	0.998672	0.380169	Accessory	1.02037	0.00132802	WP_000064392	MULTISPECIES: SDR family oxidoreductase [Enterobacteriaceae]	FALSE
group_19072	13.9389	13.0518	0.827778	0.936355	Accessory	0.489722	0	WP_001332151	hypothetical protein [Escherichia coli]	TRUE
group_19095	17.7515	9.62175	0.975758	0.542024	Accessory	0.623673	0	CSO10440	Uncharacterised protein [Shigella sonnei]	FALSE
group_1911	25.4211	12.0735	1	0.47494	Core	0.893131	0	WP_001237207	YceK/YidQ family lipoprotein [Escherichia coli]	TRUE
group_19116	20.3444	10.9423	0.988889	0.537852	Accessory	0.714772	0	ESP08316	hypothetical protein G711_02854 [Escherichia coli HVH 36 (4-5675286)]	FALSE
group_1930	28.3102	7.25475	1	0.256259	Accessory	0.994638	0	WP_003904489	2-oxo-tetronate isomerase [Escherichia coli]	TRUE
group_19308	37.4864	7.45093	1	0.198764	Accessory	1.31703	0	WP_073559654	MULTISPECIES: hypothetical protein [Enterobacteriaceae]	FALSE
group_19323	19.5573	14.3759	0.916667	0.735067	Accessory	0.687117	0	NA	group_19323	FALSE
group_19329	10.6609	6.98181	0.87931	0.654897	Accessory	0.374556	0	WP_094971445	hypothetical protein, partial [Escherichia coli]	FALSE
group_194	34.8132	9.41323	1	0.270392	Core	1.22311	0	EFE61366	hypothetical protein ECCG_03899 [Escherichia coli B088]	TRUE
group_195	24.1365	11.3384	0.955631	0.46976	Core	0.848001	0.00284414	WP_000784502	MULTISPECIES: DUF3300 domain-containing protein [Escherichia]	TRUE
group_1960	34.2653	12.1708	0.982993	0.355192	Accessory	1.20386	0	WP_000060557	MULTISPECIES: invasion protein [Enterobacteriaceae]	FALSE
group_1962	57.4192	26.7893	0.901615	0.466556	Accessory	2.01734	0.0124816	WP_000930193	type VI secretion system contractile sheath large subunit [Escherichia coli]	FALSE
group_19658	26.7262	14.8682	1	0.556314	Accessory	0.938985	0.00595238	KDW13419	hypothetical protein AB01_5026 [Escherichia coli 2-177-06_S1_C1]	TRUE
group_1973	28.6763	12.6097	1	0.439725	Core	1.0075	0	NA	group_1973	TRUE
group_19773	37.169	9.04249	1	0.243281	Accessory	1.30588	0	WP_061092743	AAA family ATPase [Escherichia coli]	FALSE
group_1985	20.9796	13.4849	0.965986	0.642762	Accessory	0.737087	0	ESP32249	hypothetical protein G810_03580, partial [Escherichia coli HVH 152 (4-3447545)]	TRUE
group_19902	20.5455	8.02512	1	0.390603	Accessory	0.721834	0	WP_073991060	hypothetical protein [Escherichia coli]	TRUE
group_19948	16.7075	13.4583	0.741497	0.805526	Accessory	0.586993	0	CAQ99519	hypothetical protein ECIAI1_2682 [Escherichia coli IAI1]	TRUE
group_200	21.2992	15.915	0.948837	0.747211	Accessory	0.748317	0.020155	WP_000086752	MULTISPECIES: hypothetical protein [Escherichia]	FALSE
group_20132	12.9451	11.3309	0.663004	0.875311	Accessory	0.454805	0	WP_012602791	MULTISPECIES: hypothetical protein [Enterobacteriaceae]	TRUE
group_20136	15.7027	14.3765	0.782338	0.915544	Accessory	0.551692	0	WP_058684911	hypothetical protein [Enterobacter cloacae]	FALSE
group_20143	16.3399	12.9656	0.751634	0.793496	Accessory	0.574077	0	WP_024195784	hypothetical protein [Escherichia coli]	TRUE
group_2019	29.9885	9.05935	0.994253	0.302094	Core	1.0536	0	WP_001315273	MULTISPECIES: lactate utilization protein C [Enterobacteriaceae]	TRUE
group_203	15.9522	14.4343	0.863768	0.904851	Accessory	0.560456	0	WP_096179347	hypothetical protein [Escherichia coli]	TRUE
group_2064	13.5571	11.9659	0.803653	0.882634	Accessory	0.476308	0	WP_000209152	MULTISPECIES: DUF4014 family protein [Enterobacteriaceae]	FALSE
group_2076	21.9561	13.2248	0.965599	0.602328	Accessory	0.771396	0	WP_072095372	enoyl-CoA hydratase-related protein [Escherichia coli]	FALSE
group_2093	27.7323	12.4939	0.984252	0.450517	Accessory	0.974333	0.00787402	CQR83227	putative inner membrane protein [Escherichia coli K-12]	TRUE
group_2101	29.1901	9.555	1	0.327338	Accessory	1.02555	0.00292398	ELC62223	type 4 prepilin-like protein leader peptide-processing enzyme [Escherichia coli KTE178]	TRUE
group_21160	13.2895	9.49215	0.837719	0.714261	Accessory	0.466906	0	WP_071594262	hypothetical protein [Escherichia coli]	FALSE
group_21161	16.2815	15.5758	0.903704	0.95666	Accessory	0.572026	0	EMX15533	hypothetical protein ECP03018671_4988 [Escherichia coli P0301867.1]	FALSE
group_21195	52.702	18.0848	1	0.343152	Accessory	1.85161	0.0277778	EFK46495	hypothetical protein HMPREF9346_01900 [Escherichia coli MS 119-7]	TRUE
group_21207	12.9905	7.50063	0.952381	0.577395	Accessory	0.456401	0	EFX26943	hypothetical protein ECO5905_20058 [Escherichia coli O55:H7 str. USDA 5905]	TRUE
group_21215	35.9898	14.3528	0.993902	0.398801	Accessory	1.26445	0	EST80466	hypothetical protein ECA727_07578 [Escherichia coli ECA-727]	TRUE
group_21218	24.4804	12.5609	0.990196	0.513101	Accessory	0.860082	0	EOW14611	hypothetical protein A1WO_00370 [Escherichia coli KTE102]	TRUE
group_21268	24.7692	14.4904	0.991453	0.585017	Accessory	0.87023	0	WP_001387059	MULTISPECIES: hypothetical protein [Enterobacteriaceae]	FALSE
group_2137	26.4706	7.37867	0.998413	0.278749	Core	0.930007	0	WP_085437253	acyl-CoA synthetase FdrA [Escherichia coli]	TRUE
group_214	31.4663	20.4552	0.969035	0.650068	Accessory	1.10552	0.0145719	WP_000529743	MULTISPECIES: IS200/IS605 family transposase [Enterobacteriaceae]	TRUE
group_21626	30.6373	17.0106	0.980392	0.555228	Accessory	1.07639	0	NA	group_21626	TRUE
group_2178	18.1013	11.9349	0.819521	0.65934	Core	0.635962	0	WP_001390264	DUF441 family protein [Escherichia coli]	TRUE
group_2179	28.9333	10.1211	1	0.349806	Core	1.01653	0	WP_000939301	DUF1971 domain-containing protein YeaR [Escherichia coli]	TRUE
group_2183	19.8919	13.7155	0.945946	0.689503	Accessory	0.698872	0	WP_000275187	MULTISPECIES: hypothetical protein [Enterobacteriaceae]	TRUE
group_21913	50.1859	15.6306	0.997778	0.311453	Accessory	1.76321	0.00962963	WP_097746494	type VI secretion system baseplate subunit TssK [Escherichia coli]	FALSE
group_21914	41.0507	18.4801	1	0.450177	Accessory	1.44226	0.0130435	WP_001562065	type VI secretion system protein TssL, short form [Escherichia coli]	FALSE
group_21915	32.1615	26.087	0.757083	0.811123	Accessory	1.12995	0.00904159	WP_097746492	OmpA family protein [Escherichia coli]	FALSE
group_21916	46.8193	17.4217	0.99788	0.372104	Accessory	1.64493	0.0173876	WP_097746377	type VI secretion system tip protein VgrG [Escherichia coli]	FALSE
group_21917	29.8323	24.6741	0.683011	0.827095	Accessory	1.04811	0.00860215	WP_097746376	hypothetical protein [Escherichia coli]	FALSE
group_21919	22.7868	20.6455	0.763566	0.90603	Accessory	0.800581	0.0116279	WP_001562592	PAAR domain-containing protein [Escherichia coli]	FALSE
group_21920	37.8842	13.2128	1	0.348769	Accessory	1.33101	0.0165426	WP_097746375	hypothetical protein [Escherichia coli]	FALSE
group_21921	52.5491	15.8963	1	0.302505	Accessory	1.84623	0.0180375	WP_097746374	type VI secretion protein VasK [Escherichia coli]	FALSE
group_21922	50.6933	15.2401	1	0.300633	Accessory	1.78103	0.00782473	WP_075826055	type VI secretion protein VasK [Escherichia coli]	FALSE
group_21923	40.7685	17.2142	1	0.422243	Accessory	1.43234	0	WP_105290938	MULTISPECIES: hypothetical protein [Escherichia]	FALSE
group_21924	52.1307	17.4742	0.99938	0.335199	Accessory	1.83154	0.0111524	WP_097746373	type VI secretion system protein TssA [Escherichia coli]	FALSE
group_21925	50.419	17.0632	1	0.338427	Accessory	1.7714	0.0285714	WP_097498475	type VI secretion system lipoprotein TssJ [Escherichia coli]	FALSE
group_21926	48.2313	19.3252	0.967521	0.400678	Accessory	1.69454	0.00854701	WP_097746370	type VI secretion system tip protein VgrG [Escherichia coli]	FALSE
group_21930	29.8345	13.5676	0.929705	0.454762	Accessory	1.04819	0	WP_097746369	DUF4123 domain-containing protein [Escherichia coli]	FALSE
group_21931	27.4	10.8092	0.988406	0.394498	Accessory	0.962659	0	WP_097746368	hypothetical protein [Escherichia coli]	FALSE
group_21932	27.996	10.1257	0.968254	0.361682	Accessory	0.983599	0	WP_097746367	Tox-REase-5 domain-containing protein [Escherichia coli]	FALSE
group_2200	23.0288	9.69127	1	0.420832	Core	0.809083	0	WP_000639885	YfdY family protein [Escherichia coli]	TRUE
group_2201	31.4667	9.15904	0.998693	0.291071	Accessory	1.10553	0	WP_089631485	hypothetical protein [Escherichia coli]	TRUE
group_2203	27.9741	8.04662	0.999042	0.287645	Core	0.98283	0	WP_001270524	MULTISPECIES: DUF1176 domain-containing protein [Enterobacteriaceae]	TRUE
group_22130	28.0273	8.62633	0.994536	0.307783	Accessory	0.984699	0	WP_023892598	MULTISPECIES: DUF3486 family protein [Enterobacteriaceae]	FALSE
group_2220	16.7348	10.8324	1	0.647297	Accessory	0.587954	0	EDV85741	hypothetical protein EcE110019_0267 [Escherichia coli E110019]	TRUE
group_22218	10.5556	6.17744	0.937198	0.585231	Accessory	0.370854	0	EIQ74975	hypothetical protein SF123566_3171, partial [Shigella flexneri 1235-66]	TRUE
group_223	26.7078	9.28572	0.995671	0.347678	Accessory	0.938339	0	WP_000493593	transposase [Escherichia coli]	FALSE
group_22347	22.4155	11.6315	0.988584	0.518903	Accessory	0.787536	0.00228311	KDV59802	hypothetical protein BU64_32835 [Escherichia coli O128:H2 str. 2011C-3317]	TRUE
group_22402	18.6357	11.7971	1	0.633038	Accessory	0.654736	0.00775194	NA	group_22402	TRUE
group_22428	20.3239	9.2105	0.981221	0.453185	Accessory	0.714052	0	WP_001438653	hypothetical protein [Escherichia coli]	TRUE
group_2251	35.0137	18.4589	1	0.527189	Accessory	1.23015	0	WP_097471250	hypothetical protein [Escherichia coli]	TRUE
group_226	16.5625	11.1947	0.892628	0.675908	Accessory	0.581899	0.00320513	WP_001260393	MULTISPECIES: hypothetical protein [Enterobacteriaceae]	FALSE
group_2260	16.4685	16.3683	0.619369	0.993915	Core	0.578595	0.00225225	WP_001131322	MULTISPECIES: VOC family metalloprotein YjdN [Enterobacteriaceae]	TRUE
group_22601	20.8227	16.7145	0.879433	0.802707	Accessory	0.731575	0.0212766	NA	group_22601	FALSE
group_22679	26.2609	13.4296	0.985507	0.511393	Accessory	0.922637	0	ANK03487	mdaB [Escherichia coli O25b:H4]	TRUE
group_2269	32.1133	15.4917	0.986667	0.482408	Accessory	1.12825	0	WP_000566138	MULTISPECIES: hypothetical protein [Gammaproteobacteria]	FALSE
group_22702	24.5391	11.7146	0.983539	0.477387	Accessory	0.862145	0.00411523	OJM55535	hypothetical protein BK283_10095, partial [Escherichia coli]	TRUE
group_22752	28.391	15.9186	0.99359	0.56069	Accessory	0.997477	0	ABE06140	hypothetical protein UTI89_C0640 [Escherichia coli UTI89]	TRUE
group_229	28.0589	12.4326	0.996201	0.443089	Core	0.985807	0	WP_000480487	glycosyltransferase family 9 protein [Escherichia coli]	TRUE
group_22922	22.0889	10.0041	1	0.452902	Accessory	0.776061	0	AKF17063	hypothetical protein (plasmid) [Escherichia coli O104:H21]	FALSE
group_2293	27.668	7.9994	1	0.289121	Accessory	0.972075	0	EGI14256	glycoprotein 3 (Capsid size determination protein) [Escherichia coli M605]	FALSE
group_22947	12.6918	10.3996	0.918239	0.819392	Accessory	0.445909	0.0188679	WP_072187736	hypothetical protein [Escherichia coli]	TRUE
group_230	20.8876	13.8821	0.791165	0.664612	Accessory	0.733853	0.00803213	WP_001028974	usher protein [Escherichia coli]	TRUE
group_23002	25.6561	11.7448	0.994709	0.457777	Accessory	0.901389	0	KYT51203	hypothetical protein AML38_27465 [Escherichia coli]	FALSE
group_23186	13.4333	9.70464	0.973333	0.72243	Accessory	0.47196	0	ERO96409	hypothetical protein L454_01610 [Escherichia coli BIDMC 19C]	TRUE
group_2327	22.274	10.7915	1	0.48449	Core	0.782563	0	WP_000069486	hypothetical protein [Escherichia coli]	TRUE
group_23345	29.7148	9.45759	0.996564	0.318279	Accessory	1.04398	0	EHW06266	hypothetical protein ECDEC8B_4767 [Escherichia coli DEC8B]	TRUE
group_23358	21.0098	9.40665	1	0.447727	Accessory	0.738148	0	WP_086555922	hypothetical protein [Escherichia coli]	TRUE
group_23367	16.75	8.16892	0.944444	0.487697	Accessory	0.588487	0	ELD10362	hypothetical protein A15K_01487 [Escherichia coli KTE205]	TRUE
group_23374	30.9048	17.0361	1	0.551247	Accessory	1.08579	0	NA	group_23374	TRUE
group_23388	14.902	7.3532	0.960784	0.493438	Accessory	0.523558	0	ELH43913	hypothetical protein A153_00912 [Escherichia coli KTE196]	TRUE
group_2340	16.1615	12.2829	0.890625	0.76001	Accessory	0.567809	0.00520833	WP_001401289	hypothetical protein [Escherichia coli]	TRUE
group_2345	25.6863	15.388	0.949062	0.599073	Accessory	0.902451	0	WP_000074985	phage integrase Arm DNA-binding domain-containing protein [Escherichia coli]	FALSE
group_23454	10.3125	9.5027	0.75	0.921474	Accessory	0.362314	0	EJL13900	putative transposase [Shigella flexneri 6603-63]	TRUE
group_23477	26.0731	13.0487	1	0.500469	Accessory	0.916039	0.00913242	ELG03220	hypothetical protein A1S5_00205 [Escherichia coli KTE48]	TRUE
group_2356	29.1163	7.61033	0.998693	0.261376	Core	1.02296	0	EFW56225	hypothetical protein SGB_01625 [Shigella boydii ATCC 9905]	TRUE
group_23645	19.2186	14.8511	0.855191	0.772746	Accessory	0.675216	0	WP_063100209	DNA-packaging protein FI [Escherichia coli]	FALSE
group_23693	16.7849	14.1565	0.758065	0.843407	Accessory	0.589714	0.00537634	WP_096984129	hypothetical protein [Escherichia coli]	TRUE
group_2370	29.0201	10.1028	0.997558	0.34813	Accessory	1.01958	0	WP_000258743	MULTISPECIES: hypothetical protein [Enterobacteriaceae]	FALSE
group_23789	30.6589	20.5823	0.992248	0.671333	Accessory	1.07716	0	NA	group_23789	TRUE
group_23830	17.717	9.14935	1	0.516417	Accessory	0.62246	0	WP_000651752	MULTISPECIES: DUF1427 family protein [Enterobacteriaceae]	TRUE
group_23851	12.637	12.0168	0.706271	0.950927	Accessory	0.443981	0	KEN76524	sseB family protein [Escherichia coli 2-052-05_S3_C2]	TRUE
group_23853	12.7778	12.4682	0.714976	0.97577	Accessory	0.448928	0	CSP85547	Uncharacterised protein [Shigella sonnei]	TRUE
group_23916	15.2549	10.111	1	0.6628	Accessory	0.535958	0	AHA65549	hypothetical protein Asd1617_02722 [Shigella dysenteriae 1617]	TRUE
group_2428	26.316	8.27471	1	0.314436	Core	0.924574	0	WP_000642849	MULTISPECIES: DUF421 domain-containing protein [Enterobacteriaceae]	TRUE
group_2433	24	12.7385	0.922764	0.530771	Accessory	0.843205	0	WP_077630754	DDE-type integrase/transposase/recombinase [Escherichia coli]	FALSE
group_2440	27.3718	12.113	0.99359	0.442537	Core	0.961668	0	EDU90906	hypothetical protein ECH7EC869_0220 [Escherichia coli O157:H7 str. EC869]	TRUE
group_24407	27.9626	10.8719	0.919192	0.3888	Accessory	0.982426	0	WP_001595152	Tn3 family transposase [Escherichia coli]	FALSE
group_24427	19.1652	13.6259	0.937322	0.710967	Accessory	0.673343	0.019943	NA	group_24427	TRUE
group_2443	24.5407	8.28106	0.995935	0.337442	Core	0.8622	0	WP_001015099	MULTISPECIES: YmjA family protein [Enterobacteriaceae]	TRUE
group_24446	29.1705	16.8143	0.953488	0.576414	Accessory	1.02486	0	WP_077901666	hypothetical protein [Escherichia coli]	TRUE
group_2449	24.8194	9.81319	0.991667	0.395383	Core	0.871995	0	WP_089648502	DUF4186 domain-containing protein [Escherichia coli]	TRUE
group_2455	29.4279	10.8732	0.995025	0.369486	Accessory	1.0339	0	WP_001197983	hypothetical protein [Escherichia coli]	TRUE
group_2456	34.1681	9.87277	1	0.288947	Core	1.20044	0	WP_001310864	MULTISPECIES: YdiL family protein [Enterobacteriaceae]	TRUE
group_24590	27.469	9.2939	0.998557	0.338342	Accessory	0.965082	0	WP_000067228	fimbrial chaperone [Escherichia coli]	FALSE
group_24591	31.7701	8.64155	0.998084	0.272003	Accessory	1.1162	0	WP_001011680	hypothetical protein [Escherichia coli]	FALSE
group_24592	32.6412	11.4387	1	0.350436	Accessory	1.1468	0	ELE54922	hypothetical protein A1UO_04642 [Escherichia coli KTE76]	FALSE
group_24593	33.5842	8.73906	0.997677	0.260213	Accessory	1.17993	0	WP_072292323	hypothetical protein [Escherichia coli]	FALSE
group_24594	27.8058	11.9244	1	0.428847	Accessory	0.976916	0	WP_077876306	hypothetical protein, partial [Escherichia coli]	TRUE
group_24703	16.6014	14.1836	0.811594	0.854362	Accessory	0.583267	0	WP_089584845	hypothetical protein [Escherichia coli]	TRUE
group_24704	34.2006	16.4431	0.996764	0.480783	Accessory	1.20159	0.012945	EMX15582	perC transcriptional activator family protein [Escherichia coli P0301867.1]	FALSE
group_24716	23.3416	10.5886	0.925926	0.453637	Accessory	0.820071	0	ENA66185	hypothetical protein EC178900_0936 [Escherichia coli 178900]	TRUE
group_2482	31.3777	9.61123	1	0.306308	Core	1.10241	0	WP_001356055	tRNA-uridine aminocarboxypropyltransferase [Shigella flexneri]	TRUE
group_24861	16.2778	10.4597	0.9375	0.642574	Accessory	0.571896	0.0138889	ESP08069	hypothetical protein G711_02606 [Escherichia coli HVH 36 (4-5675286)]	TRUE
group_2490	32.5885	10.6374	1	0.326416	Accessory	1.14495	0	EGR62276	type III secretion system protein SpaP [Escherichia coli O104:H4 str. 01-09591]	FALSE
group_2494	31.699	24.0501	0.886731	0.758701	Accessory	1.1137	0.0291262	WP_000981811	hypothetical protein [Escherichia coli]	FALSE
group_2497	18.2957	17.8916	0.698745	0.977912	Accessory	0.642792	0	WP_000225866	MULTISPECIES: fimbria/pilus periplasmic chaperone [Gammaproteobacteria]	FALSE
group_250	18.4359	10.54	0.956815	0.571712	Accessory	0.647718	0.00539811	WP_000056717	phage tail protein [Escherichia coli]	FALSE
group_2501	28.8566	9.67923	1	0.335425	Core	1.01383	0	WP_108432774	DUF1488 domain-containing protein [Escherichia coli]	TRUE
group_25032	62.874	40.2361	1	0.639948	Accessory	2.20898	0.00406504	EGB30425	hypothetical protein ERCG_04613 [Escherichia coli E1520]	TRUE
group_25073	17.9453	11.582	0.845771	0.645405	Accessory	0.630481	0	NA	group_25073	TRUE
group_2531	32.7019	9.08903	0.996296	0.277936	Accessory	1.14893	0	WP_001307500	MULTISPECIES: heat-shock protein C [Bacteria]	TRUE
group_25315	15.1714	7.23434	1	0.47684	Accessory	0.533026	0	NA	group_25315	TRUE
group_25318	11.8485	7.11762	0.959596	0.60072	Accessory	0.416279	0.010101	NA	group_25318	TRUE
group_2537	28.3046	8.12376	1	0.287012	Accessory	0.994442	0	AAG59451	orf, hypothetical protein [Escherichia coli O157:H7 str. EDL933]	TRUE
group_2539	30.9728	8.25772	0.999264	0.266612	Accessory	1.08818	0	WP_000823241	MULTISPECIES: esterase-like activity of phytase family protein [Enterobacteriaceae]	FALSE
group_25394	24.0476	10.1649	1	0.4227	Accessory	0.844878	0	WP_001499263	MULTISPECIES: Rpn family recombination-promoting nuclease/putative transposase [Enterobacteriaceae]	FALSE
group_25395	30.7002	9.28156	0.997904	0.302329	Accessory	1.07861	0	ELD77312	hypothetical protein A197_04756 [Escherichia coli KTE236]	FALSE
group_25396	30.3869	15.9992	0.970238	0.526517	Accessory	1.0676	0	EKJ54372	hypothetical protein EC01288_4693 [Escherichia coli 0.1288]	FALSE
group_25397	39.0525	11.2198	1	0.287299	Accessory	1.37205	0	WP_001550529	MULTISPECIES: AraC family transcriptional regulator [Enterobacteriaceae]	FALSE
group_25398	33.7216	9.68969	0.992424	0.287344	Accessory	1.18476	0	WP_000735752	MULTISPECIES: hypothetical protein [Enterobacteriaceae]	FALSE
group_25449	21.2143	11.5721	0.992063	0.545487	Accessory	0.745333	0	EQY93484	hypothetical protein G965_04407 [Escherichia coli UMEA 3318-1]	TRUE
group_25469	29.274	10.9032	1	0.372452	Accessory	1.0285	0	WP_000044755	hypothetical protein [Escherichia coli]	TRUE
group_25472	23.5725	13.3936	0.972549	0.568185	Accessory	0.828187	0.00392157	NA	group_25472	TRUE
group_2554	27.1196	14.8922	0.996377	0.549132	Core	0.952806	0	WP_000691953	MULTISPECIES: DUF1471 family periplasmic protein YahO [Gammaproteobacteria]	TRUE
group_25579	14.0985	11.0224	0.787879	0.781817	Accessory	0.495329	0.00757576	EFJ65320	hypothetical protein HMPREF9547_03511 [Escherichia coli MS 175-1]	TRUE
group_2571	33.1979	10.8939	0.990663	0.328149	Accessory	1.16636	0.000933707	WP_001301786	hypothetical protein [Escherichia coli]	FALSE
group_25730	20.4086	11.953	0.989247	0.585685	Accessory	0.717026	0	WP_068946583	hypothetical protein [Acinetobacter baumannii]	TRUE
group_258	24.5789	12.4838	0.89899	0.507906	Accessory	0.863544	0	WP_001302160	DUF2207 domain-containing protein [Escherichia coli]	TRUE
group_25988	27.3988	11.4457	0.959502	0.417744	Accessory	0.962615	0	EFK74020	hypothetical protein HMPREF9535_02036 [Escherichia coli MS 78-1]	TRUE
group_261	25.875	22.3256	0.779514	0.862826	Accessory	0.90908	0.0121528	WP_001229396	MULTISPECIES: hypothetical protein [Enterobacteriaceae]	FALSE
group_26128	15.5706	13.126	0.920904	0.842998	Accessory	0.547051	0	NA	group_26128	TRUE
group_26238	19.5516	11.9228	0.889381	0.609811	Accessory	0.686917	0.00294985	WP_077758912	autotransporter outer membrane beta-barrel domain-containing protein [Escherichia coli]	TRUE
group_2630	37.6382	11.3321	0.99665	0.301079	Accessory	1.32236	0.0167504	EGB65441	hypothetical protein ERHG_03784 [Escherichia coli TA007]	FALSE
group_26437	25.5447	9.54068	1	0.373489	Accessory	0.897476	0	KIG83087	anti-adapter protein IraM [Escherichia coli]	TRUE
group_26477	20.2126	9.54566	1	0.472264	Accessory	0.710139	0.00483092	NA	group_26477	FALSE
group_2655	27.1639	8.00438	0.996377	0.294669	Accessory	0.954365	0	WP_001219098	MULTISPECIES: baseplate J/gp47 family protein [Enterobacteriaceae]	FALSE
group_2656	22.1718	8.72758	0.976864	0.393634	Accessory	0.778974	0.00128535	WP_062875994	toprim domain-containing protein [Escherichia coli]	FALSE
group_2663	31.6228	13.9858	0.988304	0.442269	Core	1.11102	0	EGI19292	inner membrane protein YiaB [Escherichia coli M718]	TRUE
group_2672	26.7458	14.0281	0.929379	0.524497	Core	0.939673	0	EFK25618	hypothetical protein HMPREF9550_02249 [Escherichia coli MS 187-1]	TRUE
group_26766	16.2741	10.2422	1	0.629355	Accessory	0.571766	0	NA	group_26766	FALSE
group_26883	18.562	12.8544	0.750374	0.692508	Accessory	0.65215	0	NA	group_26883	FALSE
group_26886	16.2742	11.4752	0.822581	0.705119	Accessory	0.57177	0	NA	group_26886	TRUE
group_26904	11.6989	10.2127	0.731183	0.872962	Accessory	0.411024	0	NA	group_26904	TRUE
group_26905	30.5211	12.081	0.984674	0.395825	Accessory	1.07231	0	WP_089588101	two-component-system connector protein YmgA [Escherichia coli]	TRUE
group_26910	29.1795	16.2483	1	0.556839	Accessory	1.02518	0	NA	group_26910	TRUE
group_26932	24.9728	12.9958	0.993197	0.520397	Accessory	0.877382	0	ESA24399	hypothetical protein L912_0211 [Escherichia coli SCD1]	FALSE
group_26990	15.5962	14.4917	0.634615	0.929186	Accessory	0.547948	0	NA	group_26990	FALSE
group_27033	16.9556	13.3033	0.863889	0.7846	Accessory	0.595708	0	NA	group_27033	TRUE
group_2704	12.8545	10.5283	0.851852	0.81904	Accessory	0.451624	0	WP_000014553	MULTISPECIES: M15 family metallopeptidase [Enterobacteriaceae]	FALSE
group_27088	14.6098	11.7184	0.821138	0.802097	Accessory	0.513292	0	NA	group_27088	TRUE
group_27117	17.6508	12.3918	0.84127	0.702054	Accessory	0.620135	0	OSK93691	transcriptional regulatory protein BaeR [Escherichia coli TA447]	TRUE
group_27119	14.5572	10.6117	0.975124	0.728964	Accessory	0.511446	0	NA	group_27119	TRUE
group_27125	12.5135	10.7896	0.738739	0.862237	Accessory	0.439644	0	NA	group_27125	TRUE
group_27133	23.5429	18.0269	0.79798	0.765702	Accessory	0.827146	0	NA	group_27133	TRUE
group_27134	26.0263	14.5793	1	0.560176	Accessory	0.914396	0	ERA98144	hypothetical protein G878_03442 [Escherichia coli KOEGE 3 (4a)]	TRUE
group_27136	14.9583	5.03653	0.989583	0.336704	Accessory	0.525539	0	EGI90427	hypothetical protein SB521682_4136 [Shigella boydii 5216-82]	TRUE
group_27165	10.7934	8.96979	0.784038	0.831042	Accessory	0.379211	0	NA	group_27165	FALSE
group_2719	20.7177	10.5715	1	0.510266	Accessory	0.727886	0	CAU96661	Head decoration protein from bacteriophage origin [Escherichia coli 55989]	FALSE
group_27237	10.1667	7.15849	0.97619	0.704114	Accessory	0.357191	0	NA	group_27237	TRUE
group_27238	10.7527	10.2051	0.731183	0.949077	Accessory	0.37778	0	NA	group_27238	TRUE
group_27297	11.7424	9.93218	0.886364	0.845837	Accessory	0.412553	0	NA	group_27297	TRUE
group_27310	17.6471	15.2469	0.754902	0.863992	Accessory	0.620003	0	NA	group_27310	TRUE
group_27320	21.1967	8.95254	1	0.422355	Accessory	0.744716	0	EFI90836	hypothetical protein HMPREF9551_00121 [Escherichia coli MS 196-1]	TRUE
group_2746	33.5227	11.8727	0.998028	0.35417	Accessory	1.17777	0.00197239	WP_001079509	MULTISPECIES: ferritin-like domain-containing protein [Enterobacteriaceae]	TRUE
group_2751	23.4368	11.1096	0.93378	0.474026	Core	0.823416	0	WP_000013786	MULTISPECIES: VOC family protein [Enterobacteriaceae]	TRUE
group_27526	35.7669	7.70395	0.998594	0.215393	Accessory	1.25662	0	WP_052319865	hypothetical protein [Escherichia coli]	FALSE
group_27532	16.9357	10.9835	0.888889	0.648542	Accessory	0.59501	0	AKM36584	hypothetical protein PCN061_3117 [Escherichia coli PCN061]	TRUE
group_27553	18.538	8.37308	0.947368	0.451671	Accessory	0.651306	0.00292398	EFN35729	YD repeat protein, partial [Escherichia coli W]	FALSE
group_27554	15.9718	7.17577	0.998117	0.449279	Accessory	0.561144	0.00376648	OKU59381	type IV secretion protein Rhs, partial [Escherichia coli]	FALSE
group_27564	29.2642	11.9505	1	0.408367	Accessory	1.02816	0	WP_105394345	hypothetical protein [Escherichia coli]	TRUE
group_2757	21.9608	6.69316	0.996732	0.304778	Core	0.77156	0	WP_077636531	DUF1161 domain-containing protein [Escherichia coli]	TRUE
group_27671	16.5376	12.6152	0.849462	0.762816	Accessory	0.581025	0.0215054	ESD64392	putative CRISPR system CASCADE complex protein CasA, partial [Escherichia coli 908525]	FALSE
group_27756	19.3371	14.171	0.977273	0.73284	Accessory	0.679381	0	EGB60875	hypothetical protein ERJG_03160 [Escherichia coli M863]	TRUE
group_27758	20.8593	10.8663	1	0.520935	Accessory	0.732859	0	ELF07817	hypothetical protein A1YU_03500 [Escherichia coli KTE142]	TRUE
group_2777	12.7138	11.1653	0.865942	0.878203	Core	0.44668	0	ACT97363	hypothetical protein, partial [mixed culture bacterium AM_gF3SD01_05]	TRUE
group_2790	29.9159	11.0633	0.996997	0.369813	Core	1.05105	0	WP_000929408	MULTISPECIES: YegP family protein [Enterobacteriaceae]	TRUE
group_280	29.5903	13.0151	0.949653	0.439845	Accessory	1.03961	0.00520833	ELJ06849	hypothetical protein WKG_04778, partial [Escherichia coli KTE163]	FALSE
group_28003	29.901	10.0658	0.9967	0.336639	Accessory	1.05053	0	EIQ49843	HTH-type transcriptional activator rhaR [Shigella sonnei 4822-66]	TRUE
group_28004	22.912	14.9799	0.865741	0.6538	Accessory	0.804981	0	WP_001069611	MULTISPECIES: hypothetical protein [Enterobacteriaceae]	FALSE
group_28021	12.0196	10.7868	0.696078	0.897437	Accessory	0.422291	0	NA	group_28021	TRUE
group_28026	22.7483	12.1912	0.918367	0.535918	Accessory	0.799228	0	CDN85009	hypothetical protein EC958_4615 [Escherichia coli O25b:H4-ST131]	TRUE
group_28136	22.6778	13.1819	0.916667	0.581268	Accessory	0.79675	0	WP_000255792	hypothetical protein [Escherichia coli]	TRUE
group_28172	11.4835	10.9246	0.699634	0.951326	Accessory	0.403456	0	NA	group_28172	FALSE
group_28216	24.0667	15.8963	0.966667	0.660511	Accessory	0.845547	0	ABV19933	hypothetical protein EcE24377A_0597 [Escherichia coli O139:H28 str. E24377A]	TRUE
group_28217	36.0675	13.9069	1	0.38558	Accessory	1.26718	0	WP_001325068	hypothetical protein [Escherichia coli]	FALSE
group_28236	22.803	13.2869	1	0.58268	Accessory	0.801151	0	EFK44858	hypothetical protein HMPREF9346_03596 [Escherichia coli MS 119-7]	TRUE
group_28247	15.8556	11.4809	0.988889	0.724091	Accessory	0.557062	0	ESU77944	Potassium-transporting ATPase A chain [Shigella dysenteriae WRSd3]	TRUE
group_28256	32.9595	16.646	0.986486	0.505044	Accessory	1.15798	0.00900901	WP_044865455	hypothetical protein [Escherichia coli]	TRUE
group_28264	22.8264	9.95467	0.993056	0.436104	Accessory	0.801972	0	WP_001295496	MULTISPECIES: YobF family protein [Bacteria]	TRUE
group_28270	14.9406	14.7661	0.707763	0.988318	Accessory	0.524917	0	CSP64604	Uncharacterised protein [Shigella sonnei]	TRUE
group_28291	28.881	13.8429	0.992063	0.479309	Accessory	1.01469	0	EFI86627	hypothetical protein HMPREF9551_04418 [Escherichia coli MS 196-1]	TRUE
group_28293	19.5417	14.3705	0.994792	0.735378	Accessory	0.686568	0	WP_071818616	MULTISPECIES: hypothetical protein [Shigella]	TRUE
group_28327	18.4886	15.9889	0.707763	0.864799	Accessory	0.649569	0	CCK47406	putative uncharacterized protein [Escherichia coli chi7122]	TRUE
group_28329	39.6986	13.1729	1	0.331823	Accessory	1.39475	0	CSW15063	Uncharacterised protein [Shigella sonnei]	FALSE
group_28335	16.1023	13.2189	0.746212	0.820932	Accessory	0.56573	0	AAN44349	IS911 ORF2 [Shigella flexneri 2a str. 301]	TRUE
group_28336	18.6176	12.0642	0.960784	0.647999	Accessory	0.654104	0	CEP57172	Uncharacterised protein [Shigella flexneri 2a]	TRUE
group_2835	26.2551	10.7335	0.987654	0.408814	Core	0.922436	0	WP_000381175	MULTISPECIES: YhdT family protein [Enterobacteriaceae]	TRUE
group_28367	15.5439	8.07831	0.991228	0.519711	Accessory	0.546111	0	EFZ55309	hypothetical protein SS53G_0122 [Shigella sonnei 53G]	TRUE
group_2837	29.271	11.3265	1	0.386954	Core	1.02839	0	WP_000266499	MULTISPECIES: DUF1992 domain-containing protein [Enterobacteriaceae]	TRUE
group_28371	25.3524	14.0048	0.971429	0.552405	Accessory	0.890719	0.00952381	CST25134	Uncharacterised protein [Shigella sonnei]	TRUE
group_28414	40.6264	14.1726	0.991379	0.348852	Accessory	1.42735	0.0229885	WP_096937460	IS66 family insertion sequence element accessory protein TnpB [Escherichia coli]	FALSE
group_28415	23.3068	12.2528	0.998847	0.525719	Accessory	0.81885	0.0011534	WP_106508661	IS3-like element IS3 family transposase [Escherichia coli]	TRUE
group_2849	28.3729	13.7004	0.900344	0.48287	Accessory	0.996838	0	WP_065749793	tyrosine-type recombinase/integrase [Escherichia coli]	FALSE
group_285	31.3639	11.0792	0.976137	0.353246	Accessory	1.10192	0.000745712	EHF19249	hypothetical protein EUBG_04210 [Escherichia coli O104:H4 str. C236-11]	TRUE
group_2863	30.1519	8.91817	0.995465	0.295774	Core	1.05934	0	WP_000155261	DUF805 domain-containing protein [Escherichia coli]	TRUE
group_2864	31.51	9.74267	1	0.309193	Core	1.10706	0	WP_105275791	DUF406 domain-containing protein [Escherichia sp. MOD1-EC7003]	TRUE
group_2876	22.5063	9.46296	0.953586	0.420458	Accessory	0.790727	0	WP_071986482	hypothetical protein [Escherichia coli]	FALSE
group_2880	31.4272	9.87159	1	0.31411	Core	1.10415	0	WP_000843559	MULTISPECIES: DUF2541 family protein [Enterobacteriaceae]	TRUE
group_2887	31.0571	8.99621	1	0.289666	Accessory	1.09115	0.00190476	WP_001080149	MULTISPECIES: type VI secretion system lipoprotein TssJ [Enterobacteriaceae]	FALSE
group_2910	33.8896	6.94295	1	0.20487	Accessory	1.19066	0	WP_000146099	MULTISPECIES: flagellar filament capping protein FliD [Enterobacteriaceae]	FALSE
group_2936	25.7127	7.13348	1	0.27743	Accessory	0.903378	0	WP_000459321	hypothetical protein [Escherichia coli]	FALSE
group_305	34.3426	9.9237	1	0.288962	Accessory	1.20658	0	EGJ89473	inner membrane protein ynjI [Shigella flexneri K-671]	TRUE
group_3058	32.0693	25.7396	0.829004	0.802624	Accessory	1.12671	0.0281385	WP_073521211	type VI secretion system baseplate subunit TssE [Escherichia coli]	FALSE
group_306	32.7426	10.4373	0.990394	0.318769	Core	1.15036	0	WP_001387797	YiiG family protein [Escherichia coli]	TRUE
group_307	31.3094	11.5104	0.978125	0.367634	Accessory	1.10001	0	WP_000871667	MULTISPECIES: hypothetical protein [Enterobacteriaceae]	TRUE
group_3083	24.3485	7.24575	0.997835	0.297585	Accessory	0.855448	0	WP_044806131	DcrB-related protein [Escherichia coli]	FALSE
group_3093	26.7636	8.60765	0.998062	0.321618	Core	0.940298	0	WP_001270734	MULTISPECIES: lipoprotein [Enterobacteriaceae]	TRUE
group_3112	34.4025	15.1001	1	0.438925	Accessory	1.20868	0.0125786	KDY72667	hypothetical protein AB92_5990 [Escherichia coli 2-474-04_S3_C1]	FALSE
group_3115	28.5899	8.37032	0.994709	0.292771	Core	1.00447	0	WP_001543636	YcfL family protein [Escherichia coli]	TRUE
group_3127	29.3162	8.92923	0.994302	0.304583	Accessory	1.02998	0	WP_000968850	MULTISPECIES: DUF559 domain-containing protein [Enterobacteriaceae]	TRUE
group_314	27.503	8.68994	0.999149	0.315964	Accessory	0.966277	0.000283688	WP_000489299	type VI secretion system membrane subunit TssM [Escherichia coli]	FALSE
group_3150	26.366	17.5513	0.904139	0.66568	Core	0.926331	0	WP_001463473	DUF986 family protein [Escherichia coli]	TRUE
group_3208	26.3813	10.7213	0.977273	0.406396	Core	0.926869	0	WP_000246855	MULTISPECIES: YraN family protein [Enterobacteriaceae]	TRUE
group_321	18.3357	10.7622	0.966903	0.586955	Accessory	0.644198	0	WP_000479153	MULTISPECIES: phage minor tail protein G [Bacteria]	FALSE
group_3237	16.5222	13.3225	0.9	0.806337	Accessory	0.580484	0	EHF18004	hypothetical protein EUBG_04582 [Escherichia coli O104:H4 str. C236-11]	TRUE
group_324	25.6542	10.5203	0.994467	0.41008	Core	0.901323	0.00207469	EGR71784	putative ATPase [Escherichia coli O104:H4 str. LB226692]	TRUE
group_326	26.8132	10.6038	0.982633	0.395469	Core	0.942043	0.000609385	WP_001386984	DUF5107 domain-containing protein [Escherichia coli]	TRUE
group_3262	27.027	13.8015	0.981982	0.510655	Core	0.949555	0	WP_001537356	DUF350 domain-containing protein [Escherichia coli]	TRUE
group_3265	29.4638	10.0636	0.996377	0.341557	Core	1.03517	0	EFK18067	hypothetical protein HMPREF9530_05416 [Escherichia coli MS 21-1]	TRUE
group_3278	22.292	9.89992	0.99449	0.444102	Core	0.783197	0.00275482	EFU44645	hypothetical protein HMPREF9539_04855 [Escherichia coli MS 110-3]	TRUE
group_3281	24.6859	9.9146	0.996795	0.40163	Core	0.867303	0	WP_032229590	TRIC cation channel family protein [Escherichia coli]	TRUE
group_3290	29.9056	13.465	0.931481	0.450251	Core	1.05069	0	WP_001096707	MULTISPECIES: DUF2058 domain-containing protein [Enterobacteriaceae]	TRUE
group_33	35.4045	25.4582	0.798339	0.719068	Accessory	1.24389	0.0284698	WP_001274560	DUF4942 domain-containing protein [Escherichia coli]	FALSE
group_3309	36.1449	13.3727	0.991304	0.369973	Accessory	1.2699	0	EFX09762	DNA-binding transcriptional activator TdcR [Escherichia coli O157:H7 str. G5101]	TRUE
group_3318	28.4467	12.9943	0.98	0.456797	Accessory	0.999432	0	WP_072165327	hypothetical protein [Escherichia coli]	TRUE
group_3319	27.654	11.302	0.983122	0.408694	Accessory	0.971583	0.00421941	WP_024193466	excisionase family protein [Escherichia coli]	FALSE
group_3370	13.3376	11.2544	0.91453	0.843812	Accessory	0.468597	0	EFZ41141	hypothetical protein ECEPECA14_3192 [Escherichia coli EPECa14]	TRUE
group_3386	36.1307	9.55101	0.997942	0.264346	Accessory	1.2694	0	WP_000695886	MULTISPECIES: TRAP transporter substrate-binding protein [Enterobacteriaceae]	FALSE
group_339	36.0272	8.2279	0.999408	0.22838	Core	1.26576	0	WP_000012300	MULTISPECIES: DUF2138 domain-containing protein [Enterobacteriaceae]	TRUE
group_3421	31.1202	9.6429	0.994278	0.30986	Accessory	1.09336	0.00143062	WP_000615251	lipopolysaccharide core heptose(II) kinase RfaY [Escherichia coli]	TRUE
group_343	21.075	7.49605	0.987879	0.355684	Accessory	0.740439	0.00227273	WP_000123216	S49 family peptidase [Escherichia coli]	FALSE
group_3450	21.0321	14.5091	0.755346	0.689857	Accessory	0.738931	0.000377358	WP_001537816	MULTISPECIES: phase-variable autotransporter adhesin UpaE [Escherichia]	FALSE
group_3472	48.5598	15.0775	1	0.310493	Accessory	1.70608	0.000953743	WP_055385406	type IV conjugative transfer system coupling protein TraD [Salmonella enterica]	FALSE
group_3473	44.5016	16.5703	0.965005	0.372352	Accessory	1.5635	0.00106045	WP_000231764	conjugative transfer ATPase [Escherichia coli]	FALSE
group_3483	28.3049	9.84606	0.98916	0.347857	Accessory	0.99445	0	EFJ85770	tia invasion determinant [Escherichia coli MS 84-1]	FALSE
group_349	31.3224	13.8014	0.95765	0.440624	Accessory	1.10047	0	WP_000088114	MULTISPECIES: fimbrial chaperone [Enterobacteriaceae]	FALSE
group_3493	16.8168	11.7994	0.852417	0.701646	Accessory	0.590833	0	WP_096251547	putative holin [Escherichia coli]	FALSE
group_352	29.3406	10.0431	1	0.342292	Core	1.03084	0	EYU88029	hypothetical protein BX56_20180 [Escherichia coli O45:H2 str. 2010C-3876]	TRUE
group_3550	28.0816	12.8232	0.979167	0.456639	Accessory	0.986606	0	KDU60079	hypothetical protein AD45_5023 [Escherichia coli 4-203-08_S4_C3]	FALSE
group_3551	27.569	6.61608	1	0.239983	Accessory	0.968596	0	WP_000081058	protein phosphatase 2C domain-containing protein [Escherichia coli]	FALSE
group_3552	28.6964	9.14207	1	0.318579	Accessory	1.00821	0	WP_000506893	DUF4236 domain-containing protein [Escherichia coli]	FALSE
group_3553	21.4401	9.5994	0.990376	0.447732	Accessory	0.753265	0.000874891	WP_045282326	phosphoribosyltransferase domain-containing protein [Enterobacter kobei]	FALSE
group_3554	24.1501	13.6196	0.935788	0.563957	Accessory	0.84848	0	WP_001035169	ATP-grasp domain-containing protein [Escherichia coli]	FALSE
group_3555	27.532	8.5946	0.999136	0.312168	Accessory	0.967295	0	WP_001054792	MULTISPECIES: TerD family protein [Enterobacteriaceae]	FALSE
group_357	25.4572	17.1379	0.840278	0.673203	Core	0.8944	0	WP_089649128	DUF2877 domain-containing protein [Escherichia coli]	TRUE
group_3579	29.5618	7.89213	0.99902	0.266971	Core	1.03861	0	WP_032206830	YcjF family protein [Escherichia coli]	TRUE
group_3585	32.7836	8.9728	0.998907	0.273698	Core	1.1518	0	ABV05927	conserved hypothetical protein [Escherichia coli HS]	TRUE
group_3600	27.8037	12.926	0.920561	0.464903	Core	0.976843	0	WP_097741039	YeaH/YhbH family protein [Escherichia coli]	TRUE
group_3604	15.3768	11.2954	0.913043	0.734572	Accessory	0.540242	0	EDU65180	hypothetical protein Ec53638_0054 [Escherichia coli 53638]	TRUE
group_3610	27.4921	11.1832	1	0.406779	Core	0.965893	0	AAZ87932	conserved hypothetical protein [Shigella sonnei Ss046]	TRUE
group_3611	27.5333	11.2063	0.995833	0.407007	Core	0.967343	0	WP_000377224	MULTISPECIES: YecH family protein [Enterobacteriaceae]	TRUE
group_3612	31.506	8.95456	0.992492	0.284218	Core	1.10692	0	WP_000847876	MULTISPECIES: UPF0149 family protein YecA [Enterobacteriaceae]	TRUE
group_3625	33.9333	12.6304	0.991667	0.372212	Core	1.1922	0	WP_087450974	DUF2542 family protein [Escherichia coli]	TRUE
group_3637	27.4198	10.2723	0.998765	0.37463	Core	0.963353	0	WP_000447361	MULTISPECIES: sulfite exporter TauE/SafE family protein [Enterobacteriaceae]	TRUE
group_3647	27.366	16.5489	1	0.604724	Core	0.961465	0	WP_000017552	MULTISPECIES: hypothetical protein [Bacteria]	TRUE
group_3649	34.4143	10.2339	0.998073	0.297375	Core	1.20909	0	WP_001212391	MULTISPECIES: YfiR family protein [Enterobacteriaceae]	TRUE
group_3663	31.2479	9.04571	0.998599	0.289482	Core	1.09785	0	WP_097294753	TerC family protein [Escherichia coli]	TRUE
group_367	35.4152	9.10174	0.998329	0.257001	Accessory	1.24426	0	WP_097398541	DUF898 domain-containing protein [Escherichia coli]	TRUE
group_3670	27.4417	14.1224	1	0.514633	Accessory	0.964123	0	EGT70338	hypothetical protein C22711_4370 [Escherichia coli O104:H4 str. C227-11]	FALSE
group_3682	25.6323	13.0604	0.984946	0.509529	Core	0.900552	0	WP_000979874	MULTISPECIES: YhcH/YjgK/YiaL family protein [Enterobacteriaceae]	TRUE
group_3692	21.869	10.24	0.988095	0.46824	Core	0.768337	0	5JFF_B	Chain B, Uncharacterized protein YhfG	TRUE
group_3698	30.3889	10.404	1	0.342363	Core	1.06767	0	WP_000042867	DUF2500 domain-containing protein [Escherichia coli]	TRUE
group_3732	33.1978	12.9863	0.985348	0.39118	Core	1.16636	0	WP_001207635	MULTISPECIES: DUF3811 domain-containing protein [Escherichia]	TRUE
group_374	10.7551	9.34982	0.789116	0.869338	Accessory	0.377865	0	EGI49912	conserved hypothetical protein [Escherichia coli H299]	TRUE
group_3753	30.2466	14.2936	1	0.472568	Accessory	1.06267	0	WP_000196532	MULTISPECIES: hypothetical protein [Gammaproteobacteria]	TRUE
group_3770	26.8599	8.9383	0.995169	0.332775	Accessory	0.943683	0	WP_000611748	MULTISPECIES: type VI secretion system baseplate subunit TssE [Enterobacteriaceae]	FALSE
group_3789	27.5512	9.49552	0.980392	0.34465	Core	0.967971	0	WP_044722796	YaiI/YqxD family protein [Escherichia coli]	TRUE
group_3792	35.6045	19.4542	1	0.546398	Accessory	1.25091	0	WP_000398611	hypothetical protein [Escherichia coli]	TRUE
group_3797	34.139	12.1691	1	0.356458	Accessory	1.19942	0	WP_085008715	PstS family phosphate ABC transporter substrate-binding protein [Escherichia coli]	FALSE
group_3800	34.78	14.3889	0.995643	0.413713	Accessory	1.22194	0.00217865	WP_001302213	type III secretion protein [Escherichia coli]	FALSE
group_3841	26.6018	12.7018	0.907532	0.477481	Accessory	0.934615	0	WP_096838870	ISNCY family transposase [Escherichia coli]	TRUE
group_389	29.5863	7.67263	1	0.259331	Accessory	1.03947	0	CAU96106	conserved hypothetical protein [Escherichia coli 55989]	FALSE
group_391	27.011	10.9534	0.943409	0.405515	Accessory	0.948993	0	WP_001302761	IS66 family transposase [Escherichia coli]	FALSE
group_3932	24.754	10.4261	0.988095	0.42119	Accessory	0.869694	0	WP_012602372	MULTISPECIES: hypothetical protein [Enterobacteriaceae]	FALSE
group_3934	14.3004	9.65115	0.996337	0.674888	Accessory	0.502422	0	WP_000632576	MULTISPECIES: hypothetical protein [Enterobacteriaceae]	FALSE
group_3945	25.6707	11.932	0.964912	0.46481	Accessory	0.901903	0.00134953	WP_001305079	MULTISPECIES: nucleotidyl transferase AbiEii/AbiGii toxin family protein [Escherichia]	FALSE
group_398	22.9627	11.423	0.962733	0.497457	Accessory	0.806762	0	WP_050561242	tail fiber protein, partial [Escherichia coli]	FALSE
group_3988	15.9377	14.0196	0.812724	0.879648	Accessory	0.559948	0.000896057	WP_001531271	hypothetical protein [Escherichia coli]	FALSE
group_400	22.2114	9.68167	0.995935	0.435888	Accessory	0.780364	0	EHW30164	prophage minor tail Z family protein [Escherichia coli DEC8D]	FALSE
group_401	22.8697	7.28562	0.99697	0.318571	Accessory	0.803493	0	WP_000847379	MULTISPECIES: phage tail protein [Bacteria]	FALSE
group_4024	34.4343	16.14	1	0.468719	Accessory	1.2098	0.0252525	ESA68638	hypothetical protein HMPREF1589_02985 [Escherichia coli 113290]	FALSE
group_4042	13.692	13.0806	0.728261	0.955342	Accessory	0.481049	0	CBJ00719	putative phage protein [Escherichia coli ETEC H10407]	FALSE
group_4043	24.1494	18.1107	0.781609	0.749943	Accessory	0.848454	0	WP_071529667	hypothetical protein [Escherichia coli]	TRUE
group_4045	27	10.5923	1	0.392307	Accessory	0.948605	0	ENE23149	hypothetical protein ECP03047993_5356 [Escherichia coli P0304799.3]	FALSE
group_408	28.3888	8.87693	0.998522	0.312692	Accessory	0.997397	0.000739098	WP_106120864	type VI secretion system ImpA family N-terminal domain-containing protein [Escherichia coli]	FALSE
group_4126	16.9947	8.59088	0.978836	0.505503	Accessory	0.597084	0	WP_063075247	hypothetical protein [Escherichia coli]	FALSE
group_4172	25.0916	8.8069	0.996337	0.35099	Core	0.881556	0	ABB65945	conserved hypothetical protein [Shigella boydii Sb227]	TRUE
group_4173	23.2434	14.2042	0.957672	0.611108	Core	0.816622	0.00529101	OKV43435	transposase, partial [Escherichia coli]	TRUE
group_4197	29.7263	10.9959	1	0.369906	Core	1.04439	0	AAG57471	orf, hypothetical protein [Escherichia coli O157:H7 str. EDL933]	TRUE
group_4217	18.9603	9.70559	0.992063	0.511889	Accessory	0.666143	0	KHI10544	hypothetical protein PU40_23505 [Escherichia coli]	TRUE
group_4224	26.4303	8.21092	0.990909	0.310663	Core	0.92859	0	WP_097407644	YqcC family protein [Escherichia coli]	TRUE
group_4226	27.1053	11.5989	1	0.427922	Core	0.952303	0	ESA65194	hypothetical protein HMPREF1588_04664 [Escherichia coli 110957]	TRUE
group_4236	34.0357	16.2406	0.984127	0.477162	Accessory	1.19579	0	WP_001307999	hypothetical protein [Escherichia coli]	TRUE
group_4237	36.9107	14.2267	0.986254	0.385436	Core	1.2968	0	WP_001277224	DUF167 family protein YggU [Escherichia coli]	TRUE
group_424	18.8502	11.3613	0.966184	0.602714	Accessory	0.662275	0	WP_077885482	AlpA family phage regulatory protein, partial [Escherichia coli]	FALSE
group_4241	32.9826	10.3908	0.996528	0.315038	Core	1.1588	0	WP_001059136	MULTISPECIES: DUF2623 domain-containing protein [Enterobacterales]	TRUE
group_4256	26.7348	11.402	0.988636	0.426484	Core	0.939289	0	WP_065227746	MULTISPECIES: peroxide/acid stress response protein YhcN [Escherichia]	TRUE
group_4296	22.9167	11.823	0.96875	0.515911	Accessory	0.805143	0	OSL36151	ABC superfamily [Escherichia albertii B156]	TRUE
group_4297	28.8801	9.3101	0.997602	0.322371	Core	1.01466	0	WP_000270383	MULTISPECIES: secondary thiamine-phosphate synthase enzyme YjbQ [Enterobacteriaceae]	TRUE
group_43	24.8134	18.8935	0.927861	0.761423	Accessory	0.871783	0.0174129	EGB88015	hypothetical protein HMPREF9542_02545 [Escherichia coli MS 117-3]	FALSE
group_4316	25.8974	10.0647	0.984615	0.388638	Accessory	0.909868	0	ANK05195	Hypothetical protein WLH_03934 [Escherichia coli O25b:H4]	TRUE
group_4377	27.4407	9.11565	0.996296	0.332194	Accessory	0.96409	0	ESC91710	hypothetical protein HMPREF1594_04211, partial [Escherichia coli 907446]	FALSE
group_4401	22.9688	8.19331	0.996885	0.356714	Accessory	0.806977	0.00311526	WP_023308622	DUF5375 domain-containing protein [Escherichia coli]	FALSE
group_4402	26.3576	11.4311	0.993056	0.433691	Accessory	0.926037	0	EGI42613	derepression protein [Escherichia coli TA280]	FALSE
group_442	31.2092	13.5654	0.996454	0.43466	Accessory	1.09649	0.0283688	WP_000282072	inovirus-type Gp2 protein [Escherichia coli]	FALSE
group_443	29.9408	19.5224	0.964481	0.652032	Accessory	1.05193	0.010929	WP_001285499	DUF3440 domain-containing protein [Escherichia coli]	FALSE
group_4431	19.2673	14.9096	0.783019	0.773832	Accessory	0.676928	0	OSK34570	hypothetical protein EAJG_03670 [Escherichia coli E267]	TRUE
group_4492	28.29	12.7077	0.987013	0.449193	Accessory	0.993929	0	WP_000631813	MULTISPECIES: hypothetical protein [Enterobacteriaceae]	FALSE
group_4493	12.8769	12.7888	0.589744	0.993155	Accessory	0.452412	0	WP_001281701	MULTISPECIES: DNA-binding protein [Enterobacteriaceae]	FALSE
group_4510	33.6453	10.5373	0.99842	0.313186	Accessory	1.18208	0	WP_000958045	O-antigen ligase [Escherichia coli]	TRUE
group_4511	35.5441	13.1503	0.990196	0.369972	Accessory	1.24879	0	WP_001188027	lipopolysaccharide 3-alpha-galactosyltransferase [Escherichia coli]	TRUE
group_455	15.6978	12.6641	0.840659	0.806745	Accessory	0.551519	0	WP_000453580	MULTISPECIES: DNA-packaging protein [Bacteria]	TRUE
group_4582	27.1812	24.9936	0.929167	0.919515	Accessory	0.954973	0.00833333	WP_001350393	MULTISPECIES: hypothetical protein [Escherichia]	FALSE
group_4583	49.4661	12.2676	0.997396	0.248001	Accessory	1.73792	0.015625	WP_000521997	MULTISPECIES: hypothetical protein [Enterobacteriaceae]	FALSE
group_4584	45.8035	14.4967	0.988355	0.316498	Accessory	1.60924	0.0393013	WP_000206401	MULTISPECIES: N-6 DNA methylase [Escherichia]	FALSE
group_461	23.2579	12.691	0.914505	0.545665	Accessory	0.817133	0.00192123	WP_000080332	MULTISPECIES: FAD-binding protein [Escherichia]	FALSE
group_4645	50.304	18.8704	0.993971	0.375126	Accessory	1.76736	0.0310078	CTZ40454	Uncharacterised protein [Escherichia coli]	FALSE
group_468	16.5758	10.2829	0.984848	0.620357	Accessory	0.582365	0.00505051	WP_000917746	hypothetical protein [Escherichia coli]	FALSE
group_4685	31.2571	9.44788	1	0.302264	Core	1.09817	0	2OKQ_A	Chain A, Hypothetical protein ybaA	TRUE
group_4713	20.4502	15.3667	0.746224	0.751421	Core	0.718486	0	WP_000241049	VirK/YbjX family protein [Escherichia coli]	TRUE
group_4737	29.56	7.93047	1	0.268284	Accessory	1.03855	0	WP_001284316	MULTISPECIES: protein kinase [Enterobacteriaceae]	FALSE
group_4740	31.4539	8.24765	0.996201	0.262214	Core	1.10509	0	WP_001144616	MULTISPECIES: rhodanese-related sulfurtransferase [Enterobacteriaceae]	TRUE
group_4757	32.9147	10.3243	1	0.313669	Core	1.15641	0	CDL42825	Putative inner membrane protein [Escherichia coli ISC41]	TRUE
group_4768	27.2324	9.04663	1	0.332201	Core	0.956771	0	EDV80290	conserved hypothetical protein [Escherichia coli E22]	TRUE
group_4770	27.1255	10.0265	0.997942	0.369633	Accessory	0.953015	0.00205761	WP_000818160	MULTISPECIES: type II toxin-antitoxin system death-on-curing family toxin [Enterobacteriaceae]	FALSE
group_4776	27.8833	9.95318	1	0.356958	Core	0.97964	0	OKT28679	DUF1289 domain-containing protein [Escherichia coli]	TRUE
group_4791	26.8333	8.74626	1	0.325948	Core	0.94275	0	WP_096282504	YebY family protein [Escherichia coli]	TRUE
group_4792	18.6061	15.7468	0.69697	0.846328	Core	0.653697	0	ABV06248	conserved hypothetical protein [Escherichia coli HS]	TRUE
group_4812	35.1486	8.62648	0.997877	0.245429	Core	1.23489	0	WP_001295430	MULTISPECIES: DUF1456 family protein [Enterobacteriaceae]	TRUE
group_4813	14.1019	9.37579	0.925926	0.664862	Core	0.495448	0	CAQ99049	hypothetical protein (contains two Ankyrin domain (Interpro)) [Escherichia coli IAI1]	TRUE
group_4823	27.8121	10.7287	0.993939	0.385756	Accessory	0.977138	0	EGJ04263	hypothetical protein SSJG_00311 [Escherichia coli D9]	TRUE
group_4843	29.9485	9.92527	0.990909	0.331411	Core	1.0522	0	WP_001295174	MULTISPECIES: DUF883 domain-containing protein [Enterobacteriaceae]	TRUE
group_486	26.0274	14.3793	0.92785	0.552468	Accessory	0.914435	0.001443	AAG55271	unknown [Escherichia coli O157:H7 str. EDL933]	FALSE
group_4875	29.3155	10.3494	0.99256	0.353036	Core	1.02996	0	WP_097439720	DUF1190 family protein [Escherichia coli]	TRUE
group_4894	33.8444	10.9482	0.988889	0.323487	Core	1.18907	0	WP_021550114	DUF2556 family protein [Escherichia coli]	TRUE
group_4932	29.5987	11.1976	0.996656	0.378313	Core	1.03991	0	WP_089520435	tyrosine recombinase XerC [Escherichia coli]	TRUE
group_4947	24.8295	13.0702	0.984496	0.526399	Accessory	0.872346	0	WP_001297563	hypothetical protein [Escherichia coli]	TRUE
group_497	26.7154	7.28399	1	0.272651	Accessory	0.938606	0	KEN18741	clp protease family protein [Escherichia coli 6-537-08_S3_C2]	FALSE
group_4977	34.3643	12.9536	0.996124	0.37695	Accessory	1.20734	0	WP_016234075	biofilm development regulator YmgB/AriR family protein [Escherichia coli]	FALSE
group_5029	26.3043	9.95598	0.98913	0.378492	Accessory	0.924164	0	WP_001259385	MULTISPECIES: type II toxin-antitoxin system HicA family toxin [Enterobacteriaceae]	FALSE
group_511	31.9792	9.17037	0.997917	0.286761	Accessory	1.12354	0	WP_001295559	MULTISPECIES: DUF1016 N-terminal domain-containing protein [Enterobacteriaceae]	TRUE
group_5127	20.863	12.608	0.911111	0.604323	Accessory	0.732989	0	WP_000844752	fimbrial protein [Escherichia coli]	FALSE
group_5172	33.6705	18.1281	0.996169	0.538398	Accessory	1.18296	0.0344828	WP_000038920	hypothetical protein [Escherichia albertii]	FALSE
group_5198	28.2222	12.4278	0.961686	0.440355	Accessory	0.991546	0	WP_001306174	MULTISPECIES: hypothetical protein [Enterobacteriaceae]	FALSE
group_5206	30.3575	9.05605	1	0.298313	Accessory	1.06657	0	WP_000138756	MULTISPECIES: phage tail protein I [Enterobacteriaceae]	FALSE
group_5207	22.9858	10.0281	1	0.436272	Accessory	0.807573	0	WP_000110114	MULTISPECIES: hypothetical protein [Enterobacteriaceae]	FALSE
group_5208	24.4215	8.82021	0.997849	0.361166	Accessory	0.858014	0	WP_001101804	MULTISPECIES: Gp37 family protein [Enterobacteriaceae]	FALSE
group_5209	25.9574	11.116	0.998783	0.42824	Accessory	0.911976	0	ANK06406	Mu-like prophage FluMu F protein [Escherichia coli O25b:H4]	FALSE
group_5210	25.7864	8.28743	0.996764	0.321388	Accessory	0.905967	0	EFK18621	IclR helix-turn-helix domain protein [Escherichia coli MS 21-1]	FALSE
group_5211	25.3569	11.4015	0.996633	0.44964	Accessory	0.890877	0	OIZ10166	hypothetical protein BJK23_15890 [Escherichia coli]	FALSE
group_5212	31.8778	12.0567	0.997778	0.378216	Accessory	1.11998	0	WP_001170114	MULTISPECIES: regulatory protein GemA [Enterobacteriaceae]	FALSE
group_5274	19.5972	13.2388	0.993056	0.675545	Accessory	0.68852	0.00347222	EIL80322	hypothetical protein ECMT8_05832 [Escherichia coli CUMT8]	FALSE
group_5278	21.1061	16.5449	0.688312	0.783895	Accessory	0.74153	0	WP_001293136	H-NS histone family protein [Escherichia coli]	FALSE
group_5292	29.3507	14.7899	0.94605	0.503904	Accessory	1.03119	0	WP_000100043	OmpH family outer membrane protein [Escherichia coli]	FALSE
group_5299	28.4043	11.5851	1	0.407864	Accessory	0.997942	0	ENF15277	hypothetical protein ECP03047779_0586, partial [Escherichia coli P0304777.9]	FALSE
group_53	28.03	13.0273	0.938893	0.464763	Core	0.984793	0.00137627	WP_000356785	DUF4132 domain-containing protein [Escherichia coli]	TRUE
group_5310	29.1525	10.9126	0.988701	0.374327	Accessory	1.02423	0	EFK22139	hypothetical protein HMPREF9530_01209 [Escherichia coli MS 21-1]	TRUE
group_532	33.2648	11.3613	0.990868	0.34154	Accessory	1.16871	0.00228311	WP_001324431	hypothetical protein [Escherichia coli]	TRUE
group_5341	27.8466	12.3117	0.973545	0.442127	Accessory	0.978348	0.00793651	WP_000784768	hypothetical protein [Escherichia coli]	FALSE
group_5346	54.1261	12.6583	1	0.233866	Accessory	1.90164	0.00518135	WP_001065816	DUF2857 domain-containing protein [Escherichia coli]	FALSE
group_5347	35.8942	16.1775	0.997354	0.450701	Accessory	1.26109	0.00529101	WP_000287233	MULTISPECIES: hypothetical protein [Escherichia]	FALSE
group_5384	23.0336	12.1142	1	0.525936	Accessory	0.809253	0	WP_000157733	MULTISPECIES: hypothetical protein [Escherichia]	FALSE
group_5394	15.4234	12.7561	0.828829	0.827063	Accessory	0.541879	0.00900901	NA	group_5394	TRUE
group_5506	24.8667	9.22424	1	0.370948	Accessory	0.873654	0	WP_071791761	MULTISPECIES: hypothetical protein [Enterobacteriaceae]	TRUE
group_5551	29.1173	12.2649	0.993827	0.421223	Core	1.02299	0	WP_000051146	MULTISPECIES: pleiotropic regulatory protein RsmS [Enterobacterales]	TRUE
group_5552	28.3228	8.76614	0.992063	0.309509	Core	0.995078	0	WP_096962718	DUF454 family protein [Escherichia coli]	TRUE
group_556	24.6514	11.6767	0.974163	0.473673	Accessory	0.866091	0.00720034	WP_000233439	MULTISPECIES: DEAD/DEAH box helicase family protein [Enterobacteriaceae]	FALSE
group_5584	30.0769	8.0389	0.998492	0.267278	Core	1.05671	0	WP_000847785	MULTISPECIES: DUF2057 family protein [Enterobacteriaceae]	TRUE
group_5596	31.8857	13.5853	0.995238	0.426063	Accessory	1.12026	0	WP_000979516	MULTISPECIES: hypothetical protein [Enterobacteriaceae]	TRUE
group_5599	28.813	7.54717	1	0.261937	Accessory	1.0123	0	WP_000797369	HpcH/HpaI aldolase/citrate lyase family protein [Escherichia coli]	FALSE
group_5606	30.0534	9.23449	0.994475	0.307269	Core	1.05588	0	WP_000587933	MULTISPECIES: alpha/beta hydrolase YcfP [Enterobacteriaceae]	TRUE
group_5607	33.186	16.13	0.988372	0.486046	Core	1.16594	0	WP_000800153	MULTISPECIES: multiple stress resistance protein BhsA [Enterobacteriaceae]	TRUE
group_562	22.0608	13.6876	0.819951	0.620447	Accessory	0.775075	0.00486618	WP_077880703	zinc-ribbon domain-containing protein [Escherichia coli]	FALSE
group_5635	32.3427	7.97703	0.998661	0.246641	Core	1.13631	0	WP_000571984	MULTISPECIES: YnfC family lipoprotein [Enterobacteriaceae]	TRUE
group_5643	28.6921	7.92452	0.998942	0.276192	Core	1.00805	0	WP_094323522	MULTISPECIES: DUF1471 family protein YdgH [Escherichia]	TRUE
group_5644	33.0225	9.18421	1	0.278119	Core	1.1602	0	WP_001409885	YdgA family protein [Escherichia coli]	TRUE
group_5657	35.02	14.421	1	0.411794	Accessory	1.23038	0	WP_000155622	hypothetical protein [Shigella flexneri]	TRUE
group_566	26.9539	11.7812	0.953939	0.437085	Core	0.946987	0	WP_001104520	MULTISPECIES: YfaQ family protein [Enterobacteriaceae]	TRUE
group_5662	34.8	11.7466	1	0.337545	Core	1.22265	0	WP_000106474	MULTISPECIES: DUF2594 family protein [Enterobacterales]	TRUE
group_5672	30.8056	8.85588	1	0.287477	Core	1.08231	0	WP_001718532	outer membrane permeability protein SanA [Escherichia coli]	TRUE
group_5675	25.8026	10.3226	0.973684	0.400059	Core	0.906537	0	WP_001135667	MULTISPECIES: YejL family protein [Enterobacteriaceae]	TRUE
group_5725	31.366	7.88034	0.998744	0.251238	Accessory	1.102	0	WP_000126413	MULTISPECIES: S8 family peptidase [Enterobacteriaceae]	FALSE
group_5726	30.7225	15.196	0.852056	0.494622	Accessory	1.07939	0	WP_000105162	MULTISPECIES: site-specific DNA-methyltransferase [Enterobacteriaceae]	FALSE
group_5727	36.1331	7.65814	0.999652	0.211943	Accessory	1.26948	0	WP_032172984	DEAD/DEAH box helicase family protein [Escherichia coli]	FALSE
group_5738	37.4797	9.46792	1	0.252615	Core	1.31679	0	WP_103687977	DUF1090 domain-containing protein, partial [Escherichia coli]	TRUE
group_5752	25	11.9164	0.970238	0.476655	Core	0.878338	0	WP_061356153	YhfL family protein [Escherichia coli]	TRUE
group_5753	24.2853	10.7168	0.974576	0.441288	Accessory	0.853229	0.00282486	ABB67852	conserved hypothetical protein [Shigella boydii Sb227]	TRUE
group_5758	28.2815	7.45609	0.996296	0.263639	Core	0.993628	0	WP_001295207	MULTISPECIES: DUF1145 family protein [Proteobacteria]	TRUE
group_5766	23.1277	12.2386	0.932624	0.529178	Accessory	0.812556	0	WP_071597738	hypothetical protein [Escherichia coli]	TRUE
group_5772	29.0165	15.1508	0.92011	0.522144	Core	1.01945	0	WP_088552241	YibL family ribosome-associated protein [Escherichia coli]	TRUE
group_5779	26.1262	8.95714	0.982201	0.342841	Core	0.917906	0	WP_087758136	trimeric intracellular cation channel family protein [Escherichia coli]	TRUE
group_5805	32.9577	10.1654	0.994924	0.308438	Core	1.15792	0	WP_104705919	YjaG family protein [Escherichia coli]	TRUE
group_5808	28.2635	10.2484	0.993651	0.362601	Core	0.992996	0	WP_096840736	DUF485 domain-containing protein [Escherichia coli]	TRUE
group_5810	34.6012	10.1318	0.997024	0.292815	Core	1.21566	0	WP_001300891	MULTISPECIES: phnA family protein [Bacteria]	TRUE
group_5814	27.6215	7.99881	0.997175	0.289587	Core	0.97044	0	WP_000168693	DUF4156 domain-containing protein [Shigella flexneri]	TRUE
group_5825	33.6222	11.8171	0.99596	0.351468	Core	1.18127	0	WP_097473757	DUF2501 domain-containing protein [Escherichia coli]	TRUE
group_5838	23.1307	9.09648	1	0.393264	Accessory	0.812664	0	KIG34956	CDP-diglyceride synthetase, partial [Escherichia coli]	TRUE
group_584	20.4779	14.5015	0.741259	0.708156	Accessory	0.719459	0	KOZ50142	transposase [Escherichia coli]	TRUE
group_589	19.8919	8.75355	1	0.440056	Accessory	0.698872	0	ADT75196	conserved hypothetical protein [Escherichia coli W]	FALSE
group_6014	17.3353	10.737	0.872549	0.619375	Accessory	0.60905	0	WP_000018471	MULTISPECIES: fimbrial protein [Enterobacteriaceae]	FALSE
group_6025	28.9359	8.58	1	0.296518	Accessory	1.01662	0	WP_000547559	type II toxin-antitoxin system HigB family toxin [Escherichia coli]	FALSE
group_605	20.5297	14.999	0.784238	0.730602	Accessory	0.721281	0.00129199	WP_001026441	hypothetical protein [Escherichia coli]	FALSE
group_6053	26.6432	13.3093	0.976526	0.499537	Accessory	0.936069	0	WP_000332751	hypothetical protein [Shigella flexneri]	TRUE
group_6061	28.5092	12.4815	0.92126	0.437806	Accessory	1.00163	0	WP_001119868	MULTISPECIES: 5-carboxymethyl-2-hydroxymuconate Delta-isomerase [Enterobacteriaceae]	FALSE
group_6067	27.7347	12.4121	1	0.447528	Accessory	0.974418	0	EGI96387	hypothetical protein SB521682_1747 [Shigella boydii 5216-82]	TRUE
group_607	36.9957	9.26674	0.998921	0.250482	Core	1.29979	0	WP_000691598	MULTISPECIES: YbjP/YqhG family protein [Enterobacteriaceae]	TRUE
group_61	22.6545	9.30069	0.991274	0.410546	Accessory	0.795931	0	EQW80862	phage tail protein, partial [Escherichia coli UMEA 3121-1]	FALSE
group_6153	28.3203	9.41133	1	0.332317	Accessory	0.994994	0.0017316	WP_000808007	MULTISPECIES: phage late control D family protein [Enterobacteriaceae]	FALSE
group_6154	27.1989	9.5487	1	0.35107	Accessory	0.955592	0	WP_000458387	MULTISPECIES: phage tail protein [Enterobacteriaceae]	FALSE
group_6155	28.5744	10.2803	0.97619	0.359772	Accessory	1.00392	0	WP_000084213	MULTISPECIES: phage tail assembly protein [Enterobacteriaceae]	FALSE
group_6171	34.8258	10.3504	1	0.297204	Accessory	1.22355	0	WP_000229840	MULTISPECIES: lipopolysaccharide core heptose(I) kinase RfaP [Escherichia]	TRUE
group_6196	22.0877	8.7446	0.982456	0.395903	Accessory	0.776019	0	CAR06494	putative AlpA-family regulatory protein from prophage [Escherichia coli ED1a]	FALSE
group_6259	12.2417	11.2347	0.808333	0.917742	Accessory	0.430093	0	EHN91032	hypothetical protein ESPG_00563 [Escherichia coli H397]	TRUE
group_6282	18.2519	11.363	0.916667	0.622562	Accessory	0.641255	0	ERO98114	hypothetical protein L454_03351 [Escherichia coli BIDMC 19C]	TRUE
group_6296	29.5414	10.371	0.989558	0.351066	Accessory	1.03789	0.000803213	AQV68010	cytoplasmic protein [Escherichia coli]	FALSE
group_630	34.8843	9.85878	0.995098	0.282614	Accessory	1.22561	0.0166667	WP_000878026	MULTISPECIES: IS110-like element ISEc11 family transposase [Enterobacteriaceae]	FALSE
group_6313	30.8345	9.84764	0.997669	0.319371	Accessory	1.08332	0	WP_000698770	MULTISPECIES: StfH/YfcO family fimbrial adhesin [Enterobacteriaceae]	FALSE
group_6325	31.4856	10.0476	1	0.319116	Core	1.1062	0	AAZ88080	conserved hypothetical protein [Shigella sonnei Ss046]	TRUE
group_6351	22.5564	13.0253	0.996154	0.577456	Accessory	0.792486	0.00128205	WP_001088807	MULTISPECIES: HNH endonuclease [Enterobacteriaceae]	FALSE
group_6357	53.3675	13.8609	0.981797	0.259725	Accessory	1.87499	0.0136519	EFM51848	hypothetical protein ECNC101_03983 [Escherichia coli NC101]	FALSE
group_6358	31.0076	19.1909	0.996198	0.61891	Accessory	1.08941	0.00126743	WP_000062531	hypothetical protein [Escherichia coli]	FALSE
group_6359	43.3787	13.5607	0.997333	0.312613	Accessory	1.52405	0.0213333	WP_000102861	MULTISPECIES: hypothetical protein [Enterobacteriaceae]	FALSE
group_6360	50.8159	14.3012	0.996825	0.281433	Accessory	1.78534	0.015873	WP_001293034	MULTISPECIES: hypothetical protein [Escherichia]	FALSE
group_6371	15.1746	12.9411	0.785714	0.852816	Accessory	0.533137	0	WP_072163267	hypothetical protein [Escherichia coli]	FALSE
group_6394	29.3846	11.8346	1	0.402748	Accessory	1.03239	0	EFW76189	hypothetical protein ECoL_00839 [Escherichia coli EC4100B]	TRUE
group_6403	20.2694	11.4742	0.986301	0.566083	Accessory	0.712136	0	AOM58303	hypothetical protein CFSAN004177_00805 [Escherichia coli]	TRUE
group_6442	33.7177	7.91229	1	0.234663	Accessory	1.18462	0	WP_001242278	MULTISPECIES: hypothetical protein [Enterobacteriaceae]	FALSE
group_6470	32.8599	12.1843	0.99182	0.370797	Accessory	1.15448	0.00306748	WP_073520912	ssDNA-binding domain-containing protein [Escherichia coli]	FALSE
group_6473	16.0784	14.485	0.946078	0.900899	Accessory	0.564892	0.00490196	WP_024207684	DUF1482 family protein [Escherichia coli]	FALSE
group_648	38.5114	15.7156	0.977273	0.408078	Accessory	1.35304	0.0227273	WP_001387038	MULTISPECIES: hypothetical protein [Enterobacteriaceae]	FALSE
group_657	15.4704	11.3257	0.954301	0.732086	Accessory	0.543531	0.00268817	WP_000088873	MULTISPECIES: type VI secretion system-associated protein TagO [Enterobacteriaceae]	FALSE
group_6586	20.4681	13.3645	0.841046	0.652942	Accessory	0.719118	0.00268276	WP_061092746	type I restriction-modification system subunit M [Escherichia coli]	FALSE
group_6657	26.3923	10.7686	0.953912	0.408019	Accessory	0.927254	0	WP_106720212	PefC/AfrB family outer membrane usher protein [Escherichia coli]	FALSE
group_6718	27.7246	8.50965	0.995169	0.306934	Core	0.974064	0	WP_000424924	MULTISPECIES: YbfA family protein [Bacteria]	TRUE
group_6727	29.5556	10.8947	0.996169	0.368617	Core	1.03839	0	WP_099120706	DUF1471 family protein YbiJ [Escherichia coli]	TRUE
group_673	37.4359	15.9674	1	0.426528	Accessory	1.31526	0.00854701	WP_000124173	MULTISPECIES: hypothetical protein [Enterobacteriaceae]	FALSE
group_6734	30.0237	8.04081	1	0.267815	Core	1.05484	0	AAN79536	Hypothetical protein ycbK [Escherichia coli CFT073]	TRUE
group_6735	31.3803	9.50541	1	0.30291	Core	1.1025	0	WP_001261231	MULTISPECIES: YccF domain-containing protein [Enterobacteriaceae]	TRUE
group_6743	28.9483	12.0568	1	0.416496	Core	1.01705	0	WP_064770062	general stress protein, partial [Escherichia coli]	TRUE
group_6749	26.6215	8.33718	0.997118	0.313174	Accessory	0.935308	0	WP_001253656	MULTISPECIES: VWA domain-containing protein [Enterobacterales]	FALSE
group_6750	25.9729	8.25565	0.998708	0.317857	Accessory	0.912518	0.00129199	WP_001040056	MULTISPECIES: hypothetical protein [Enterobacterales]	FALSE
group_6775	23.0337	9.21316	0.988764	0.399986	Core	0.809255	0	WP_001295715	MULTISPECIES: DUF333 domain-containing protein [Enterobacteriaceae]	TRUE
group_6778	15.9573	12.0442	0.824786	0.754778	Core	0.560635	0.0042735	EYV10967	hypothetical protein BX51_20620 [Escherichia coli O145:NM str. 2010C-3526]	TRUE
group_6792	29.6371	11.2361	0.987342	0.379121	Core	1.04126	0	WP_094282864	DUF1656 domain-containing protein [Escherichia coli]	TRUE
group_68	48.5	20.9163	1	0.431263	Accessory	1.70398	0.0656566	WP_000839270	MULTISPECIES: DUF957 domain-containing protein [Enterobacteriaceae]	FALSE
group_6841	21.7982	10.6025	0.944954	0.486394	Core	0.765846	0	WP_000490084	MULTISPECIES: DUF2502 domain-containing protein [Enterobacteriaceae]	TRUE
group_6843	30.5087	8.40827	0.998264	0.275603	Core	1.07188	0	WP_000838945	MULTISPECIES: RpoE-regulated lipoprotein [Enterobacteriaceae]	TRUE
group_6875	29.2527	8.07741	1	0.276126	Core	1.02775	0	WP_000857051	MULTISPECIES: prepilin peptidase-dependent protein [Enterobacteriaceae]	TRUE
group_6887	26.1864	9.2792	0.997807	0.354352	Core	0.920021	0	EFU53272	metallopeptidase, SprT family [Escherichia coli MS 153-1]	TRUE
group_6890	30.8821	9.57343	0.990566	0.31	Core	1.085	0.00157233	WP_000126441	MULTISPECIES: YqgE/AlgH family protein [Enterobacteriaceae]	TRUE
group_6934	27.8309	9.22908	0.998405	0.331612	Core	0.977799	0	EFW50789	putative enzyme yhhN [Shigella dysenteriae CDC 74-1112]	TRUE
group_6943	31.135	8.7358	0.998594	0.280578	Core	1.09388	0	WP_000190517	MULTISPECIES: DUF3053 domain-containing protein [Enterobacteriaceae]	TRUE
group_6949	31.4363	9.13035	1	0.290439	Core	1.10447	0	WP_096955928	YicC family protein [Escherichia coli]	TRUE
group_6954	27.658	9.31336	1	0.336732	Core	0.971725	0	WP_045145684	YidH family protein [Escherichia coli]	TRUE
group_696	23.3005	10.064	0.960671	0.431922	Core	0.818627	0.00128949	WP_001143202	YjjI family glycine radical enzyme [Escherichia coli]	TRUE
group_6966	28.2853	8.15708	0.99435	0.288386	Core	0.993763	0	WP_000812824	MULTISPECIES: DUF484 domain-containing protein [Enterobacteriaceae]	TRUE
group_6969	35.8852	13.6857	0.996296	0.381375	Core	1.26077	0	AAN83233	Protein yihD [Escherichia coli CFT073]	TRUE
group_697	32.4683	16.966	0.852033	0.522541	Accessory	1.14073	0	WP_000134223	hypothetical protein [Escherichia coli]	TRUE
group_6973	29.485	9.42946	1	0.319805	Core	1.03591	0	WP_000802226	MULTISPECIES: YiiQ family protein [Enterobacteriaceae]	TRUE
group_6988	30.5505	15.771	0.984848	0.516229	Core	1.07335	0	NA	group_6988	TRUE
group_7003	22.7748	11.15	1	0.489575	Accessory	0.800158	0	EHF20050	hypothetical protein EUAG_00210 [Escherichia coli O104:H4 str. C227-11]	FALSE
group_7005	30.6225	15.084	0.980392	0.492578	Core	1.07588	0	CQR83727	hypothetical protein b4353 [Escherichia coli K-12]	TRUE
group_7012	25.2169	8.35617	0.994709	0.331371	Core	0.88596	0	WP_054627892	Co2+/Mg2+ efflux protein ApaG [Escherichia coli]	TRUE
group_7083	32.6833	14.5681	0.994444	0.445734	Accessory	1.14828	0	WP_001301699	MULTISPECIES: GhoT/OrtT family toxin [Enterobacteriaceae]	FALSE
group_7131	34.8663	8.47613	1	0.243104	Accessory	1.22498	0	WP_000880885	MotA/TolQ/ExbB proton channel family protein [Escherichia coli]	FALSE
group_7175	22.0974	8.06726	0.988764	0.365078	Accessory	0.776359	0	WP_001149160	MULTISPECIES: AlpA family transcriptional regulator [Bacteria]	FALSE
group_72	16.7123	14.4755	0.704918	0.866159	Accessory	0.587163	0	WP_000840297	phage tail tape measure protein [Escherichia coli]	FALSE
group_7214	29.5137	9.85142	1	0.333792	Accessory	1.03692	0	WP_001229304	HNH endonuclease [Escherichia coli]	FALSE
group_7222	29.6632	8.37832	0.989583	0.282448	Accessory	1.04217	0	WP_000323025	MULTISPECIES: type II toxin-antitoxin system mRNA interferase RelE [Enterobacterales]	TRUE
group_7275	30.1318	22.6202	0.775194	0.750707	Accessory	1.05864	0.00775194	WP_000812110	hypothetical protein [Escherichia coli]	FALSE
group_7282	26.1056	10.0515	0.977778	0.385035	Accessory	0.91718	0	WP_096260726	hypothetical protein [Escherichia coli]	FALSE
group_7300	37.2703	8.58419	0.999241	0.230322	Accessory	1.30944	0	WP_000290292	MULTISPECIES: site-specific integrase [Escherichia]	FALSE
group_7310	16	9.02734	0.995238	0.564209	Accessory	0.562136	0	AHG06963	hypothetical protein ECRM13514_0267 [Escherichia coli O145:H28 str. RM13514]	TRUE
group_7311	13.2157	10.3167	0.96732	0.780637	Accessory	0.464314	0.00653595	NA	group_7311	TRUE
group_735	36.4077	11.3164	1	0.310824	Core	1.27913	0	WP_063122178	DUF1202 domain-containing protein [Escherichia coli]	TRUE
group_7414	21.5196	12.8315	0.941176	0.596271	Accessory	0.75606	0	PSX82370	hypothetical protein C7U70_18165, partial [Escherichia coli]	FALSE
group_7456	26.06	9.2698	0.993728	0.355709	Accessory	0.915581	0	WP_001273074	MULTISPECIES: hypothetical protein [Enterobacteriaceae]	FALSE
group_7457	22.78	8.5162	0.997821	0.373846	Accessory	0.80034	0	WP_000135517	MULTISPECIES: phage virion morphogenesis protein [Enterobacteriaceae]	FALSE
group_7458	20.5257	12.2947	0.872411	0.598991	Accessory	0.721141	0.000668003	WP_000090684	MULTISPECIES: DUF935 domain-containing protein [Enterobacteriaceae]	FALSE
group_7461	17.7127	13.9977	0.784946	0.790259	Accessory	0.622311	0	WP_000264665	MULTISPECIES: hypothetical protein [Enterobacteriaceae]	FALSE
group_7462	27.6211	8.12942	1	0.294319	Accessory	0.970426	0	WP_097515156	putative holin [Escherichia coli]	FALSE
group_7464	27.5266	12.825	0.988056	0.465912	Accessory	0.967107	0	WP_000533817	MULTISPECIES: DUF3102 domain-containing protein [Enterobacteriaceae]	FALSE
group_7465	16.4513	9.74846	0.989744	0.592565	Accessory	0.577992	0	ELB98012	hypothetical protein WCC_03380 [Escherichia coli KTE4]	FALSE
group_7466	23.3148	8.30707	1	0.3563	Accessory	0.819132	0	WP_000763554	MULTISPECIES: hypothetical protein [Enterobacteriaceae]	FALSE
group_7491	19.3687	9.09892	0.979798	0.469775	Accessory	0.68049	0	WP_000208382	MULTISPECIES: DUF6088 family protein [Enterobacteriaceae]	FALSE
group_7493	31.903	10.7107	0.998594	0.335727	Accessory	1.12086	0.00140647	WP_000834026	hypothetical protein [Escherichia coli]	FALSE
group_7607	31.8736	9.93495	1	0.311699	Accessory	1.11983	0	WP_095885857	hypothetical protein [Escherichia coli]	FALSE
group_762	23.751	10.2896	0.994253	0.43323	Core	0.834455	0	WP_001143543	metal-dependent hydrolase [Escherichia coli]	TRUE
group_768	21.0732	12.6394	0.997475	0.599784	Accessory	0.740377	0.00252525	WP_000683129	MULTISPECIES: phage minor tail U family protein [Enterobacteriaceae]	FALSE
group_7692	25.129	15.0002	0.989247	0.596926	Accessory	0.882872	0	WP_071586387	MULTISPECIES: hypothetical protein [Enterobacteriaceae]	TRUE
group_7710	26.7662	15.2092	0.870647	0.568224	Accessory	0.94039	0	ACA75965	hypothetical protein EcolC_0287 [Escherichia coli ATCC 8739]	TRUE
group_7733	38.6097	10.6763	1	0.276519	Accessory	1.3565	0	WP_001350560	MULTISPECIES: lipopolysaccharide core heptosyltransferase RfaQ [Escherichia]	TRUE
group_7734	19.1641	9.15185	0.912821	0.477552	Accessory	0.673302	0	EFF02824	conserved hypothetical protein [Escherichia coli FVEC1412]	TRUE
group_7794	28.9662	11.7202	0.995781	0.404616	Accessory	1.01769	0	WP_000500956	MULTISPECIES: hypothetical protein [Escherichia]	FALSE
group_7804	49.1047	16.2031	0.998623	0.329971	Accessory	1.72522	0.00550964	WP_001282116	DUF2786 domain-containing protein [Escherichia coli]	FALSE
group_7805	31.2106	17.7628	0.96124	0.569127	Accessory	1.09654	0	WP_000003511	hypothetical protein [Escherichia coli]	FALSE
group_7806	35.5381	18.6831	0.946328	0.52572	Accessory	1.24858	0.00141243	WP_001237532	TIGR03759 family integrating conjugative element protein [Escherichia coli]	FALSE
group_7807	45.9404	11.8604	1	0.258169	Accessory	1.61405	0	WP_000090662	hypothetical protein [Escherichia coli]	FALSE
group_7808	38.9595	17.6845	0.996146	0.45392	Accessory	1.36879	0.00192678	WP_000809160	integrating conjugative element protein [Escherichia coli]	FALSE
group_7809	37.9719	20.5251	0.996491	0.540534	Accessory	1.33409	0	WP_000983100	hypothetical protein [Escherichia coli]	FALSE
group_7810	38.3878	20.914	0.893758	0.54481	Accessory	1.3487	0.00132802	WP_000785628	TIGR03747 family integrating conjugative element membrane protein [Escherichia coli]	FALSE
group_7811	31.8087	15.0232	0.991304	0.472298	Accessory	1.11755	0	WP_001256137	RAQPRD family integrative conjugative element protein [Escherichia coli]	FALSE
group_7812	43.6148	20.7144	0.997268	0.47494	Accessory	1.53234	0	WP_001401053	MULTISPECIES: TIGR03750 family conjugal transfer protein [Enterobacteriaceae]	FALSE
group_7813	37.6877	16.3897	0.931651	0.434883	Accessory	1.3241	0	EFM51813	hypothetical protein ECNC101_03808 [Escherichia coli NC101]	FALSE
group_7814	40.1995	17.3358	1	0.431243	Accessory	1.41235	0.0183727	WP_000882411	hypothetical protein [Escherichia coli]	FALSE
group_7816	44.0429	14.0491	1	0.318987	Accessory	1.54738	0.020202	WP_000285952	MULTISPECIES: TIGR03757 family integrating conjugative element protein [Escherichia]	FALSE
group_7817	47.881	12.97	0.998974	0.270881	Accessory	1.68223	0.0112821	WP_000147258	MULTISPECIES: TIGR03756 family integrating conjugative element protein [Escherichia]	FALSE
group_7818	27.4597	9.40929	0.983871	0.342658	Accessory	0.964755	0	CIM79404	Uncharacterised protein [Salmonella enterica subsp. enterica serovar Typhi]	FALSE
group_7819	23.6537	13.7007	0.890188	0.579223	Accessory	0.831037	0.000649773	WP_000210541	conjugal transfer protein TraG N-terminal domain-containing protein [Escherichia coli]	FALSE
group_7820	31.2778	10.9473	0.998264	0.350002	Accessory	1.0989	0.00520833	WP_061317072	hypothetical protein [Escherichia coli]	FALSE
group_7821	29.1536	25.9289	0.888889	0.889389	Accessory	1.02427	0.00326797	WP_001066436	MULTISPECIES: DUF4282 domain-containing protein [Escherichia]	FALSE
group_7822	27.559	15.209	0.907749	0.55187	Accessory	0.968246	0.00369004	WP_000241215	MULTISPECIES: inverse autotransporter beta domain-containing protein [Escherichia]	FALSE
group_7823	42.4295	17.7171	0.988142	0.417565	Accessory	1.4907	0.00395257	WP_000060049	MULTISPECIES: UvrD-helicase domain-containing protein [Escherichia]	FALSE
group_7824	42.0205	21.4153	0.966184	0.509639	Accessory	1.47633	0.00362319	WP_000934714	MULTISPECIES: TraI domain-containing protein [Escherichia]	FALSE
group_7860	31.9689	10.3072	0.979545	0.322414	Accessory	1.12318	0	WP_098986959	site-specific integrase [Escherichia coli]	FALSE
group_789	31.3219	8.25512	1	0.263557	Core	1.10045	0	WP_001299523	MULTISPECIES: autotransporter outer membrane beta-barrel domain-containing protein [Enterobacteriaceae]	TRUE
group_7902	29.8618	8.16837	0.997967	0.273539	Accessory	1.04915	0	WP_023151832	hypothetical protein [Escherichia coli]	FALSE
group_791	33.2013	11.2881	1	0.339988	Core	1.16648	0	WP_000951184	MULTISPECIES: phosphodiester glycosidase family protein [Enterobacteriaceae]	TRUE
group_7954	32.5988	7.17057	0.998541	0.219964	Accessory	1.14531	0	WP_001564759	MULTISPECIES: hypothetical protein [Enterobacteriaceae]	FALSE
group_8	15.3879	11.4262	0.781018	0.742542	Accessory	0.540632	0.00200114	WP_000515639	host specificity protein J [Escherichia coli]	FALSE
group_802	32.8034	14.6148	0.982906	0.445526	Accessory	1.1525	0	WP_000344657	hypothetical protein [Escherichia coli]	FALSE
group_8021	28.0505	12.1261	0.989899	0.432296	Accessory	0.985513	0	WP_001306888	MULTISPECIES: hypothetical protein [Enterobacteriaceae]	TRUE
group_8092	11.9421	11.7146	0.795165	0.980945	Accessory	0.419568	0.00318066	WP_001012923	phage portal protein [Escherichia coli]	FALSE
group_8095	18.3259	9.18748	0.992537	0.501339	Accessory	0.643852	0	WP_061352094	head-tail joining protein [Escherichia coli]	FALSE
group_8108	15.7576	9.29148	0.980519	0.589651	Accessory	0.553619	0	WP_000246269	MULTISPECIES: hypothetical protein [Enterobacteriaceae]	FALSE
group_8150	13.1974	9.57422	1	0.725464	Accessory	0.46367	0	KDF69044	hypothetical protein AE34_01725 [Escherichia coli BIDMC 59]	TRUE
group_8163	16.3005	16.0265	0.585492	0.983187	Accessory	0.572695	0	OSK89218	outer membrane receptor [Escherichia coli TA447]	TRUE
group_8190	27.7215	7.22221	0.999435	0.260528	Accessory	0.973953	0.00169492	WP_000186588	MULTISPECIES: DDE-type integrase/transposase/recombinase [Enterobacteriaceae]	FALSE
group_82	25.8289	10.5422	0.968407	0.408155	Core	0.907461	0.000267738	WP_001386944	AIDA-I family autotransporter adhesin YfaL/EhaC [Escherichia coli]	TRUE
group_8209	14.2994	12.4765	0.826124	0.872519	Accessory	0.502389	0.00296862	WP_001531270	hypothetical protein [Escherichia coli]	FALSE
group_821	24.6808	13.7626	0.96649	0.557623	Accessory	0.867123	0	WP_001126811	MULTISPECIES: inovirus-type Gp2 protein [Enterobacteriaceae]	FALSE
group_824	14.9944	12.6715	0.677871	0.845084	Accessory	0.526806	0.00280112	WP_021497155	hypothetical protein [Escherichia coli]	FALSE
group_8243	27.636	9.03583	0.997076	0.326959	Accessory	0.970949	0	ANK06432	Hypothetical protein WLH_05171 [Escherichia coli O25b:H4]	FALSE
group_828	29.0843	10.1822	0.996078	0.350091	Core	1.02183	0	WP_001076004	MULTISPECIES: YbgA family protein [Enterobacteriaceae]	TRUE
group_830	27.7196	8.1672	0.99921	0.294636	Accessory	0.973887	0	2DBI_A	Chain A, Hypothetical protein ybiU	TRUE
group_84	12.0601	11.1953	0.752504	0.928293	Accessory	0.423713	0	WP_001152576	phage minor tail protein L [Escherichia coli]	FALSE
group_8576	24.6439	7.7161	1	0.313103	Core	0.865828	0	WP_000850550	MULTISPECIES: DUF493 family protein YbeD [Enterobacteriaceae]	TRUE
group_8578	30.1656	9.73282	0.991718	0.322646	Core	1.05982	0	ELF89669	hypothetical protein WEQ_00502 [Escherichia coli KTE29]	TRUE
group_8614	26.626	7.60296	1	0.285547	Accessory	0.935464	0	WP_023332847	MULTISPECIES: VWA domain-containing protein [Enterobacter]	FALSE
group_8615	28.6325	7.27213	1	0.253982	Accessory	1.00596	0	WP_001176769	MULTISPECIES: tellurium resistance protein TerW [Enterobacteriaceae]	FALSE
group_8618	26.0441	7.55453	0.994253	0.290067	Core	0.91502	0	WP_106486839	23S rRNA accumulation protein YceD [Escherichia coli]	TRUE
group_862	25.6828	9.01932	1	0.351181	Core	0.902329	0	WP_000647899	DUF1287 domain-containing protein [Escherichia coli]	TRUE
group_8628	33.1848	10.7256	0.993939	0.323208	Core	1.1659	0	EGJ05260	hypothetical protein SSJG_01308 [Escherichia coli D9]	TRUE
group_8639	26.6896	9.087	1	0.34047	Core	0.937698	0.00143062	WP_000825790	MULTISPECIES: YcjX family protein [Enterobacteriaceae]	TRUE
group_8646	30.4035	9.75241	1	0.320766	Core	1.06818	0	WP_000705214	MULTISPECIES: DUF1283 family protein [Enterobacteriaceae]	TRUE
group_8656	28.3016	9.61331	0.995465	0.339674	Core	0.994335	0	WP_096970461	DUF2569 domain-containing protein [Escherichia coli]	TRUE
group_8677	34.8091	15.0128	1	0.431288	Core	1.22297	0	OKV43278	hypothetical protein AWP58_24020 [Escherichia coli]	TRUE
group_8696	27.1374	8.51774	0.99798	0.313875	Core	0.953432	0.0020202	D65001	hypothetical protein b2294 - Escherichia coli (strain K-12)	TRUE
group_8697	29.068	8.3953	1	0.288816	Core	1.02126	0	WP_000106627	MULTISPECIES: DUF412 domain-containing protein [Enterobacteriaceae]	TRUE
group_8707	26.7413	9.36871	1	0.350346	Core	0.939516	0	NA	group_8707	TRUE
group_8728	27.5741	9.56374	0.993827	0.346838	Core	0.968774	0	WP_001246104	MULTISPECIES: DUF3561 family protein [Enterobacteriaceae]	TRUE
group_8731	32.1313	9.57332	1	0.297944	Core	1.12889	0	WP_000203905	MULTISPECIES: DUF423 domain-containing protein [Enterobacteriaceae]	TRUE
group_8738	36.0944	8.46195	0.998947	0.23444	Accessory	1.26812	0	CAU99275	Helicase [Escherichia coli 55989]	FALSE
group_8740	30.5782	10.6309	1	0.347662	Accessory	1.07432	0	WP_001091149	MULTISPECIES: hypothetical protein [Enterobacteriaceae]	FALSE
group_8759	29.5882	11.2827	1	0.381323	Accessory	1.03954	0	WP_077898633	transposase [Shigella boydii]	FALSE
group_8762	29.8195	11.0211	0.974937	0.369593	Core	1.04767	0	CCJ45856	putative uncharacterized protein [Escherichia coli]	TRUE
group_8766	32.9008	11.5547	0.993671	0.351197	Core	1.15592	0	WP_000460672	MULTISPECIES: DUF494 family protein Smg [Enterobacterales]	TRUE
group_8774	29.5174	12.2821	0.99005	0.416098	Core	1.03705	0	WP_001726493	glutathione-regulated potassium-efflux system protein KefB [Escherichia coli]	TRUE
group_8775	26.1963	9.81166	0.995434	0.374543	Core	0.92037	0	WP_000907085	MULTISPECIES: YheU family protein [Proteobacteria]	TRUE
group_8788	33.0972	11.9327	0.997222	0.360534	Accessory	1.16282	0	WP_000593555	MULTISPECIES: type II toxin-antitoxin system HicB family antitoxin [Gammaproteobacteria]	FALSE
group_8805	30.4746	11.1301	0.99117	0.365224	Core	1.07068	0	WP_000093429	MULTISPECIES: DUF1198 domain-containing protein [Enterobacteriaceae]	TRUE
group_8823	13.0571	12.1361	0.752381	0.929461	Accessory	0.458743	0	ADT77573	hypothetical protein ECW_m4267 [Escherichia coli W]	TRUE
group_8851	29.6812	13.506	0.990338	0.455037	Core	1.0428	0	OSL46983	putative cytoplasmic protein [Escherichia coli H605]	TRUE
group_8874	31.7364	13.9114	0.968992	0.438341	Core	1.11501	0	WP_000272188	MULTISPECIES: DUF3461 family protein [Gammaproteobacteria]	TRUE
group_8877	27.5423	10.9435	1	0.397333	Core	0.967658	0	EZG51623	hypothetical protein BW81_11950 [Escherichia coli O26:H11 str. 03-3500]	TRUE
group_8879	17.6178	9.85682	0.986667	0.559481	Accessory	0.618975	0	WP_000123970	MULTISPECIES: hypothetical protein [Bacteria]	FALSE
group_8880	27.5269	9.26077	0.994012	0.336425	Accessory	0.967119	0	WP_000037389	MULTISPECIES: type VI secretion system contractile sheath small subunit [Enterobacteriaceae]	FALSE
group_8885	20.8922	8.84958	1	0.423584	Accessory	0.734015	0	ABV04827	hypothetical protein EcHS_A0441 [Escherichia coli HS]	TRUE
group_8887	27.385	8.7217	0.985915	0.318485	Core	0.962131	0	WP_001053410	DUF2754 domain-containing protein [Escherichia coli]	TRUE
group_8903	24.2099	11.525	1	0.476045	Accessory	0.850578	0	EHF37794	hypothetical protein EUHG_01490 [Escherichia coli O104:H4 str. 11-4404]	FALSE
group_8935	25.3561	12.104	0.962121	0.47736	Accessory	0.890848	0	EIL75028	hypothetical protein EC5761_04837, partial [Escherichia coli 576-1]	FALSE
group_8955	19.6179	9.47172	0.96748	0.48281	Accessory	0.689246	0	OSL63552	putative YebN family transport protein [Escherichia coli H420]	TRUE
group_8965	24.6226	14.4146	1	0.585421	Accessory	0.86508	0	WP_106474228	hypothetical protein [Escherichia coli]	TRUE
group_8994	30.0777	13.8466	0.99435	0.460363	Accessory	1.05674	0	WP_000357807	MULTISPECIES: OmpA family protein [Enterobacteriaceae]	FALSE
group_9066	31.503	10.4043	1	0.330265	Accessory	1.10681	0	WP_000638629	MULTISPECIES: ogr/Delta-like zinc finger family protein [Enterobacteriaceae]	FALSE
group_908	28.8727	7.42894	0.999304	0.2573	Core	1.0144	0	WP_000175592	YdiU family protein [Escherichia coli]	TRUE
group_912	28.37	8.8684	1	0.312598	Core	0.996738	0	WP_097427436	DUF1889 family protein [Escherichia coli]	TRUE
group_9128	19.5603	10.8483	0.91002	0.554607	Accessory	0.687223	0	WP_000714139	MULTISPECIES: fimbrial protein [Enterobacteriaceae]	FALSE
group_9152	30.8184	9.62044	0.994916	0.312165	Accessory	1.08276	0.000726216	WP_077744457	4-hydroxyphenylacetate permease [Escherichia coli]	FALSE
group_9180	28.2101	15.0381	0.997199	0.533075	Accessory	0.99112	0	WP_001310834	MULTISPECIES: class I SAM-dependent methyltransferase [Enterobacteriaceae]	FALSE
group_920	28.8368	7.14392	1	0.247736	Core	1.01314	0.000863558	WP_001610464	DUF418 family protein [Escherichia coli]	TRUE
group_9215	33.4929	9.0203	0.995726	0.26932	Accessory	1.17672	0	WP_000466881	MULTISPECIES: hypothetical protein [Enterobacterales]	FALSE
group_9216	34.6078	9.74109	0.996435	0.281471	Accessory	1.2159	0	BAG66794	predicted protein [Escherichia coli O111:H-]	FALSE
group_9217	34.8562	9.88096	1	0.283478	Accessory	1.22462	0	WP_108942484	hypothetical protein [Escherichia coli]	FALSE
group_9218	28.3421	11.8331	1	0.417511	Accessory	0.995758	0.00438596	EGI19547	putative DNA-binding protein [Escherichia coli M718]	FALSE
group_9219	34.7769	10.6659	0.997508	0.306695	Accessory	1.22184	0	WP_000256687	hypothetical protein [Escherichia coli]	FALSE
group_9225	14.3788	13.166	0.732323	0.915653	Accessory	0.505178	0	WP_000236763	MULTISPECIES: hypothetical protein [Enterobacteriaceae]	FALSE
group_9285	34.777	9.7669	1	0.280844	Accessory	1.22184	0	WP_000381212	MULTISPECIES: helix-turn-helix domain-containing protein [Enterobacteriaceae]	FALSE
group_9420	31.9424	11.5853	0.994764	0.362693	Accessory	1.12225	0	EGB84556	resolvase, N-terminal domain protein [Escherichia coli MS 60-1]	FALSE
group_9421	18.4684	7.65364	0.997126	0.414419	Accessory	0.64886	0	WP_000859111	MULTISPECIES: GPW/gp25 family protein [Enterobacteriaceae]	FALSE
group_9422	16.9062	12.3965	0.877722	0.73325	Accessory	0.593974	0	ESD54339	phage baseplate assembly protein, partial [Escherichia coli 908524]	FALSE
group_9423	17.9765	9.33165	0.985915	0.519102	Accessory	0.631579	0	WP_012602373	MULTISPECIES: tail protein X [Bacteria]	FALSE
group_9424	27.5632	8.12291	1	0.294701	Accessory	0.968393	0	WP_000034294	MULTISPECIES: phage major tail tube protein [Bacteria]	FALSE
group_9425	24.5593	9.52765	0.997763	0.387945	Accessory	0.862854	0	WP_000271668	MULTISPECIES: DUF1320 domain-containing protein [Enterobacteriaceae]	FALSE
group_9427	32.8557	10.7001	0.997512	0.32567	Accessory	1.15434	0	WP_000972294	MULTISPECIES: hypothetical protein [Enterobacteriaceae]	FALSE
group_9428	27.2453	9.84531	0.996855	0.361358	Accessory	0.957223	0	WP_001095645	MULTISPECIES: hypothetical protein [Bacteria]	FALSE
group_9429	28.7489	9.35865	0.999143	0.325531	Accessory	1.01005	0	OKV58597	hypothetical protein AWP61_26555 [Escherichia coli]	FALSE
group_9430	19.1036	9.81867	0.983051	0.51397	Accessory	0.671176	0	WP_001140136	MULTISPECIES: host-nuclease inhibitor Gam family protein [Enterobacteriaceae]	FALSE
group_9470	30.9846	13.7704	0.979487	0.444426	Accessory	1.0886	0	WP_000289085	MULTISPECIES: bacterioferritin-associated ferredoxin [Enterobacterales]	TRUE
group_9652	28.7879	12.9996	0.994949	0.451566	Accessory	1.01142	0	WP_089570355	hypothetical protein [Escherichia coli]	FALSE
group_9663	34.1241	11.1095	0.995134	0.325563	Accessory	1.1989	0.00243309	WP_000901799	MULTISPECIES: hypothetical protein [Enterobacteriaceae]	FALSE
group_9664	12.1	11.3029	0.627778	0.934123	Accessory	0.425116	0	WP_000347023	MULTISPECIES: hypothetical protein [Enterobacteriaceae]	FALSE
group_9681	11.5528	10.1248	0.861789	0.87639	Accessory	0.405892	0	WP_000074504	MULTISPECIES: hypothetical protein [Escherichia]	TRUE
group_9710	29.1587	10.3805	1	0.356	Accessory	1.02445	0	EOX27041	ATP-binding protein, partial [Escherichia coli KTE185]	FALSE
group_9813	64.8561	28.7436	1	0.44319	Accessory	2.27862	0	PVE35213	hypothetical protein DC030_14805, partial [Enterococcus faecalis]	TRUE
group_9981	32.5055	20.6888	0.925861	0.63647	Accessory	1.14203	0.0145943	WP_000940633	ParB family protein [Escherichia coli]	FALSE
group_9982	39.3695	15.5727	1	0.395552	Accessory	1.38319	0.0240964	WP_000784280	hypothetical protein [Escherichia coli]	FALSE
group_9983	54.2065	17.8724	1	0.329709	Accessory	1.90447	0.00362319	WP_001004374	MULTISPECIES: hypothetical protein [Escherichia]	FALSE
group_9984	43.585	18.5559	0.955065	0.42574	Accessory	1.53129	0.0106209	WP_001207350	STY4528 family pathogenicity island replication protein [Escherichia coli]	FALSE
group_9985	33.1303	22.9713	0.897243	0.693362	Accessory	1.16399	0.00501253	EFM51816	hypothetical protein ECNC101_03823 [Escherichia coli NC101]	FALSE
group_9986	42.5641	18.9322	0.996983	0.444792	Accessory	1.49543	0.0015083	WP_000086087	TIGR03746 family integrating conjugative element protein [Escherichia coli]	FALSE
group_9987	43.3843	16.9747	0.974868	0.391263	Accessory	1.52424	0.000661376	WP_108202102	TIGR03752 family integrating conjugative element protein [Escherichia coli]	FALSE
group_9988	35.1351	23.5216	0.790541	0.66946	Accessory	1.23442	0	EHP67147	TIGR03751 family conjugative transfer region lipoprotein [Escherichia coli 4_1_47FAA]	FALSE
group_9989	39.7714	14.0077	1	0.352205	Accessory	1.39731	0	WP_089637627	hypothetical protein [Escherichia coli]	FALSE
group_9990	29.0818	15.9258	1	0.547623	Accessory	1.02174	0	EFM51800	hypothetical protein ECNC101_03743 [Escherichia coli NC101]	FALSE
group_9991	35.5105	8.41783	0.998893	0.237052	Accessory	1.24761	0	WP_064640934	MULTISPECIES: integrase domain-containing protein [Escherichia]	FALSE
group_9992	50.2605	12.9887	1	0.258427	Accessory	1.76583	0.0147679	WP_000005863	MULTISPECIES: DUF1281 domain-containing protein [Escherichia]	FALSE
grpE	34.9276	9.92025	1	0.284023	Core	1.22713	0	NA	grpE	TRUE
grxA	26.6279	10.8839	1	0.408742	Core	0.935532	0.00387597	NA	grxA	TRUE
grxB	33.2346	10.0503	0.996914	0.302405	Core	1.16765	0	NA	grxB	TRUE
grxC	28.5516	10.6715	1	0.373763	Core	1.00312	0	NA	grxC	TRUE
grxD	32.7414	10.8211	1	0.330504	Core	1.15032	0	NA	grxD	TRUE
gshA	30.3134	7.68495	0.999358	0.253517	Core	1.06502	0	NA	gshA	TRUE
gshB	32.4006	9.85336	1	0.30411	Core	1.13835	0	NA	gshB	TRUE
gsiA	28.9505	9.84175	0.99899	0.339951	Core	1.01713	0	NA	gsiA	TRUE
gsiB	31.0286	7.72827	0.998051	0.249069	Core	1.09014	0.00129955	NA	gsiB	TRUE
gsiC	28.5516	10.7373	0.991314	0.376066	Core	1.00312	0.00108578	NA	gsiC	TRUE
gsiD	30.6502	7.41771	0.998904	0.242012	Core	1.07685	0	NA	gsiD	TRUE
gsk	27.9548	8.8635	0.996169	0.317065	Core	0.98215	0	NA	gsk	TRUE
gspA	30.7122	11.1168	0.99932	0.361968	Accessory	1.07903	0	NA	gspA	TRUE
gspB	26.4833	9.44888	1	0.356786	Accessory	0.930453	0	NA	gspB	TRUE
gspC	28.3076	10.9307	0.97549	0.386139	Accessory	0.994546	0.00245098	NA	gspC	TRUE
gspC2	16.4835	16.1951	0.687424	0.982504	Accessory	0.579124	0.001221	NA	gspC2	TRUE
gspD	30.1038	9.83149	0.996604	0.326586	Accessory	1.05765	0.000485201	NA	gspD	FALSE
gspD_1	27.2596	11.3963	0.987199	0.418067	Accessory	0.957726	0.0030722	NA	gspD_1	TRUE
gspE	23.8454	9.46008	1	0.396726	Accessory	0.837772	0.000669344	NA	gspE	FALSE
gspE_1	28.7848	10.0265	0.996626	0.348327	Accessory	1.01131	0.00134953	NA	gspE_1	TRUE
gspF	24.4575	10.4854	0.994281	0.42872	Accessory	0.859279	0.00245098	NA	gspF	FALSE
gspF_1	31.3225	7.68123	1	0.245231	Accessory	1.10047	0	NA	gspF_1	TRUE
gspG	26.932	9.33467	1	0.346601	Accessory	0.946217	0	NA	gspG	FALSE
gspG_1	24.1781	11.084	0.954338	0.458434	Accessory	0.849461	0.00228311	NA	gspG_1	TRUE
gspH	23.0569	10.777	0.998039	0.46741	Accessory	0.810069	0	NA	gspH	TRUE
gspI	23.5952	12.7798	0.941799	0.541627	Accessory	0.828984	0	NA	gspI	TRUE
gspJ	29.5374	7.49812	1	0.253852	Accessory	1.03775	0	NA	gspJ	TRUE
gspK	27.82	9.96033	0.998978	0.358027	Accessory	0.977416	0	NA	gspK	FALSE
gspK_1	26.8181	10.5412	0.977642	0.393064	Accessory	0.942214	0.00406504	NA	gspK_1	TRUE
gspL	31.5266	12.1488	0.974227	0.385352	Accessory	1.10764	0.000859107	NA	gspL	TRUE
gspM	31.1169	9.56967	1	0.307539	Accessory	1.09325	0	NA	gspM	TRUE
gss	29.0366	8.56358	1	0.294924	Core	1.02016	0	NA	gss	TRUE
gstA	29.7541	9.39143	1	0.315635	Core	1.04537	0	NA	gstA	TRUE
guaA	28.1622	8.78224	0.998099	0.311845	Core	0.989438	0	NA	guaA	TRUE
guaB	29.6823	8.01737	0.999318	0.270106	Core	1.04285	0	NA	guaB	TRUE
guaC	30.5364	8.64211	1	0.28301	Core	1.07285	0	NA	guaC	TRUE
guaD	31.1655	8.27022	0.999241	0.265364	Core	1.09495	0	NA	guaD	TRUE
gudD	28.2714	8.84515	0.997763	0.312865	Core	0.993275	0	NA	gudD	TRUE
gudP	28.8078	7.44795	1	0.258539	Core	1.01212	0.000739098	NA	gudP	TRUE
gudX	26.5704	8.67791	1	0.326601	Core	0.933512	0	NA	gudX	TRUE
gutM	25.6056	8.3506	0.994444	0.326125	Core	0.899613	0	NA	gutM	TRUE
gutQ	29.1139	9.34705	1	0.321051	Core	1.02287	0	NA	gutQ	TRUE
gyrA	28.4966	7.75311	1	0.272072	Core	1.00119	0.000761035	NA	gyrA	TRUE
gyrB	28.5259	7.9096	1	0.277278	Core	1.00221	0	NA	gyrB	TRUE
hcaB	30.8032	8.79995	1	0.285683	Accessory	1.08222	0	NA	hcaB	TRUE
hcaC	22.7072	9.02712	0.987539	0.397545	Accessory	0.797783	0	NA	hcaC	TRUE
hcaD	30.4223	8.87056	0.999169	0.291581	Accessory	1.06884	0	NA	hcaD	TRUE
hcaE	29.4604	8.5321	0.998532	0.289613	Accessory	1.03505	0.000734214	NA	hcaE	TRUE
hcaF	20.7264	11.0673	0.998073	0.533971	Accessory	0.728191	0	NA	hcaF	TRUE
hcaR	31.7104	9.70898	1	0.306176	Accessory	1.1141	0	NA	hcaR	TRUE
hcaT	28.8965	8.03448	1	0.278044	Core	1.01524	0	NA	hcaT	TRUE
hchA	27.0329	11.8391	0.971831	0.437951	Core	0.94976	0.00117371	NA	hchA	TRUE
hcp	28.9474	9.7496	0.981246	0.336804	Core	1.01702	0.000604961	NA	hcp	TRUE
hcpA	29.2897	10.489	0.992063	0.358113	Accessory	1.02905	0.00793651	NA	hcpA	FALSE
hcpA_1	49.8171	13.1882	0.99187	0.264733	Accessory	1.75025	0.0162602	NA	hcpA_1	FALSE
hcr	26.8008	9.3201	0.995872	0.347754	Core	0.941607	0	NA	hcr	TRUE
hcxA	26.214	9.90317	0.995409	0.377782	Core	0.920989	0	NA	hcxA	TRUE
hcxB	26.7017	11.5176	0.980663	0.431345	Core	0.938123	0	NA	hcxB	TRUE
hda	32.9558	7.96722	0.997323	0.241755	Core	1.15785	0.00133869	NA	hda	TRUE
hdeA	35.5706	12.8389	0.996997	0.36094	Core	1.24972	0	NA	hdeA	TRUE
hdeB	33.4366	10.9816	0.99705	0.328431	Core	1.17474	0	NA	hdeB	TRUE
hdeD	35.9267	9.25181	0.998255	0.257519	Core	1.26223	0	NA	hdeD	TRUE
hdfR	32.4905	7.91537	0.99881	0.243621	Core	1.1415	0	NA	hdfR	TRUE
hdhA	33.4818	9.29509	0.990885	0.277616	Core	1.17633	0	NA	hdhA	TRUE
helD	32.2336	8.44433	1	0.261973	Core	1.13248	0	NA	helD	TRUE
hemA	32.1154	9.11656	1	0.283869	Core	1.12833	0	NA	hemA	TRUE
hemB	30.4974	8.38852	1	0.275057	Core	1.07148	0	NA	hemB	TRUE
hemC	29.8494	7.94047	0.995846	0.266018	Core	1.04872	0	NA	hemC	TRUE
hemD	29.3954	8.92742	0.99865	0.303701	Core	1.03276	0	NA	hemD	TRUE
hemE	30.2188	8.44053	0.998122	0.279314	Core	1.06169	0	NA	hemE	TRUE
hemF	26.9644	10.5517	0.963333	0.391318	Core	0.947356	0	NA	hemF	TRUE
hemG	29.6484	10.3217	1	0.348136	Core	1.04165	0	NA	hemG	TRUE
hemH	30.0332	7.75676	1	0.258273	Core	1.05517	0	NA	hemH	TRUE
hemN	31.4134	9.44741	0.995633	0.300745	Core	1.10366	0.000727802	NA	hemN	TRUE
hemX	35.3568	12.8389	0.978964	0.363124	Core	1.24221	0	NA	hemX	TRUE
hemY	29.7168	9.14264	0.997494	0.307659	Core	1.04406	0	NA	hemY	TRUE
hflC	29.5303	7.64595	0.997015	0.258918	Core	1.03751	0	NA	hflC	TRUE
hflD	28.6277	8.23997	0.995327	0.287832	Core	1.00579	0	NA	hflD	TRUE
hflK	29.0032	8.16578	0.999206	0.281548	Core	1.01898	0	NA	hflK	TRUE
[truncated: 2,447 more rows]

## Sheet: High Copy Number Genes
Gene	Mean Coverage	Standard Deviation	Percent Coverage	CV	Status	Gene Copy Number	Fraction of Heteroyzgous SNPs	Protein ID	Protein Name
yhhI_1	68.3659	29.3448	0.984169	0.429232	Core	2.40193	0.0211082	NA	yhhI_1
group_9813	64.8561	28.7436	1	0.44319	Accessory	2.27862	0	PVE35213	hypothetical protein DC030_14805, partial [Enterococcus faecalis]
insI-3_2	63.184	18.1339	0.967882	0.287001	Accessory	2.21988	0	NA	insI-3_2
group_25032	62.874	40.2361	1	0.639948	Accessory	2.20898	0.00406504	EGB30425	hypothetical protein ERCG_04613 [Escherichia coli E1520]
group_14684	58.9627	16.4063	0.997669	0.278249	Accessory	2.07157	0	WP_001084420	ead/Ea22-like family protein [Escherichia coli]
group_1962	57.4192	26.7893	0.901615	0.466556	Accessory	2.01734	0.0124816	WP_000930193	type VI secretion system contractile sheath large subunit [Escherichia coli]
group_16235	55.8128	17.6135	0.997436	0.315581	Accessory	1.9609	0.00512821	WP_047655900	MULTISPECIES: hypothetical protein [Enterobacteriaceae]
group_16237	55.7389	17.0904	0.997669	0.306615	Accessory	1.95831	0.011655	WP_047655902	MULTISPECIES: hypothetical protein [Enterobacteriaceae]
group_16052	55.7328	15.5495	1	0.279001	Accessory	1.95809	0	WP_073520866	DUF4878 domain-containing protein [Escherichia coli]
group_10120	54.8399	13.308	0.998805	0.242669	Accessory	1.92672	0.00657109	WP_000933176	MULTISPECIES: type VI secretion system baseplate subunit TssF [Enterobacteriaceae]
group_14692	54.3583	12.753	0.998914	0.23461	Accessory	1.9098	0.00108578	WP_001291414	Rpn family recombination-promoting nuclease/putative transposase [Escherichia coli]
group_9983	54.2065	17.8724	1	0.329709	Accessory	1.90447	0.00362319	WP_001004374	MULTISPECIES: hypothetical protein [Escherichia]
group_5346	54.1261	12.6583	1	0.233866	Accessory	1.90164	0.00518135	WP_001065816	DUF2857 domain-containing protein [Escherichia coli]
group_6357	53.3675	13.8609	0.981797	0.259725	Accessory	1.87499	0.0136519	EFM51848	hypothetical protein ECNC101_03983 [Escherichia coli NC101]
group_14687	53.1717	11.5207	1	0.216669	Accessory	1.86811	0.001443	WP_001287829	MULTISPECIES: TIGR03761 family integrating conjugative element protein [Enterobacteriaceae]
group_21195	52.702	18.0848	1	0.343152	Accessory	1.85161	0.0277778	EFK46495	hypothetical protein HMPREF9346_01900 [Escherichia coli MS 119-7]
group_21921	52.5491	15.8963	1	0.302505	Accessory	1.84623	0.0180375	WP_097746374	type VI secretion protein VasK [Escherichia coli]
group_21924	52.1307	17.4742	0.99938	0.335199	Accessory	1.83154	0.0111524	WP_097746373	type VI secretion system protein TssA [Escherichia coli]
group_14694	51.0617	17.0027	1	0.332983	Accessory	1.79398	0	WP_001401056	TIGR03758 family integrating conjugative element protein [Escherichia coli]
yhbX_2	50.9898	18.7974	0.989845	0.368649	Accessory	1.79145	0.0262843	NA	yhbX_2
group_6360	50.8159	14.3012	0.996825	0.281433	Accessory	1.78534	0.015873	WP_001293034	MULTISPECIES: hypothetical protein [Escherichia]
group_21922	50.6933	15.2401	1	0.300633	Accessory	1.78103	0.00782473	WP_075826055	type VI secretion protein VasK [Escherichia coli]
group_21925	50.419	17.0632	1	0.338427	Accessory	1.7714	0.0285714	WP_097498475	type VI secretion system lipoprotein TssJ [Escherichia coli]
group_4645	50.304	18.8704	0.993971	0.375126	Accessory	1.76736	0.0310078	CTZ40454	Uncharacterised protein [Escherichia coli]
group_9992	50.2605	12.9887	1	0.258427	Accessory	1.76583	0.0147679	WP_000005863	MULTISPECIES: DUF1281 domain-containing protein [Escherichia]
group_21913	50.1859	15.6306	0.997778	0.311453	Accessory	1.76321	0.00962963	WP_097746494	type VI secretion system baseplate subunit TssK [Escherichia coli]
casC	50.0682	13.2567	1	0.264774	Accessory	1.75907	0.00094697	NA	casC
pgaC	50.0045	12.4794	1	0.249565	Accessory	1.75684	0.0241327	NA	pgaC
hcpA_1	49.8171	13.1882	0.99187	0.264733	Accessory	1.75025	0.0162602	NA	hcpA_1
group_185	49.7793	19.2615	1	0.386938	Accessory	1.74892	0.0720721	WP_000692357	MULTISPECIES: DUF987 domain-containing protein [Enterobacteriaceae]
rcbA_1	49.7157	18.0748	1	0.363563	Accessory	1.74669	0.0196078	NA	rcbA_1
group_4583	49.4661	12.2676	0.997396	0.248001	Accessory	1.73792	0.015625	WP_000521997	MULTISPECIES: hypothetical protein [Enterobacteriaceae]
pgaD	49.3575	15.3281	1	0.310553	Accessory	1.7341	0.0217391	NA	pgaD
group_7804	49.1047	16.2031	0.998623	0.329971	Accessory	1.72522	0.00550964	WP_001282116	DUF2786 domain-containing protein [Escherichia coli]
group_3472	48.5598	15.0775	1	0.310493	Accessory	1.70608	0.000953743	WP_055385406	type IV conjugative transfer system coupling protein TraD [Salmonella enterica]
dnaB_3	48.5022	14.9123	1	0.307457	Accessory	1.70405	0.0168129	NA	dnaB_3
group_68	48.5	20.9163	1	0.431263	Accessory	1.70398	0.0656566	WP_000839270	MULTISPECIES: DUF957 domain-containing protein [Enterobacteriaceae]
group_21926	48.2313	19.3252	0.967521	0.400678	Accessory	1.69454	0.00854701	WP_097746370	type VI secretion system tip protein VgrG [Escherichia coli]
group_14710	47.8857	20.2929	0.999056	0.423777	Accessory	1.68239	0.0179415	WP_001400984	site-specific integrase [Escherichia coli]
group_7817	47.881	12.97	0.998974	0.270881	Accessory	1.68223	0.0112821	WP_000147258	MULTISPECIES: TIGR03756 family integrating conjugative element protein [Escherichia]
group_14688	47.5104	12.8921	1	0.271354	Accessory	1.66921	0.0079602	WP_001177802	DNA topoisomerase III [Escherichia coli]
mipA_2	47.2691	17.4978	0.995984	0.370174	Accessory	1.66073	0.0107095	NA	mipA_2
group_21916	46.8193	17.4217	0.99788	0.372104	Accessory	1.64493	0.0173876	WP_097746377	type VI secretion system tip protein VgrG [Escherichia coli]
group_12918	46.4083	20.8212	1	0.448651	Accessory	1.63049	0.0333333	EIH65342	integrase core domain protein [Escherichia coli 93.0624]
clpV1_1	46.1625	16.1166	0.976298	0.349128	Accessory	1.62185	0.0229496	NA	clpV1_1
group_14689	45.9737	17.8689	1	0.388676	Accessory	1.61522	0	WP_000115786	MULTISPECIES: STY4534 family ICE replication protein [Enterobacteriaceae]
group_16060	45.9653	11.6792	1	0.254087	Accessory	1.61492	0	WP_073520878	integrase domain-containing protein [Escherichia coli]
group_7807	45.9404	11.8604	1	0.258169	Accessory	1.61405	0	WP_000090662	hypothetical protein [Escherichia coli]
group_4584	45.8035	14.4967	0.988355	0.316498	Accessory	1.60924	0.0393013	WP_000206401	MULTISPECIES: N-6 DNA methylase [Escherichia]
yagK_1	45.6927	15.1109	0.995122	0.330708	Accessory	1.60535	0.0227642	NA	yagK_1
insQ_1	44.7023	14.5754	0.995648	0.326055	Accessory	1.57055	0.0113142	NA	insQ_1
group_3473	44.5016	16.5703	0.965005	0.372352	Accessory	1.5635	0.00106045	WP_000231764	conjugative transfer ATPase [Escherichia coli]
group_10121	44.3369	17.2283	0.958629	0.388578	Accessory	1.55771	0.034279	WP_000439135	MULTISPECIES: type VI secretion system baseplate subunit TssG [Enterobacteriaceae]
casD	44.0629	11.869	1	0.269366	Accessory	1.54809	0.00669344	NA	casD
group_7816	44.0429	14.0491	1	0.318987	Accessory	1.54738	0.020202	WP_000285952	MULTISPECIES: TIGR03757 family integrating conjugative element protein [Escherichia]
group_14690	43.6961	16.6703	1	0.381505	Accessory	1.5352	0	WP_001187036	MULTISPECIES: hypothetical protein [Enterobacteriaceae]
group_7812	43.6148	20.7144	0.997268	0.47494	Accessory	1.53234	0	WP_001401053	MULTISPECIES: TIGR03750 family conjugal transfer protein [Enterobacteriaceae]
group_9984	43.585	18.5559	0.955065	0.42574	Accessory	1.53129	0.0106209	WP_001207350	STY4528 family pathogenicity island replication protein [Escherichia coli]
group_1607	43.581	19.8854	0.932961	0.456287	Accessory	1.53115	0.00372439	WP_000029329	MULTISPECIES: type I-E CRISPR-associated protein Cse2/CasB [Enterobacteriaceae]
group_9987	43.3843	16.9747	0.974868	0.391263	Accessory	1.52424	0.000661376	WP_108202102	TIGR03752 family integrating conjugative element protein [Escherichia coli]
group_6359	43.3787	13.5607	0.997333	0.312613	Accessory	1.52405	0.0213333	WP_000102861	MULTISPECIES: hypothetical protein [Enterobacteriaceae]
group_16059	42.9463	18.9667	0.995526	0.441638	Accessory	1.50886	0	WP_053507715	MULTISPECIES: hypothetical protein [Enterobacteriaceae]
group_9986	42.5641	18.9322	0.996983	0.444792	Accessory	1.49543	0.0015083	WP_000086087	TIGR03746 family integrating conjugative element protein [Escherichia coli]
group_7823	42.4295	17.7171	0.988142	0.417565	Accessory	1.4907	0.00395257	WP_000060049	MULTISPECIES: UvrD-helicase domain-containing protein [Escherichia]
group_7824	42.0205	21.4153	0.966184	0.509639	Accessory	1.47633	0.00362319	WP_000934714	MULTISPECIES: TraI domain-containing protein [Escherichia]
group_14693	41.4395	13.8569	1	0.334389	Accessory	1.45591	0	WP_001057175	PilL N-terminal domain-containing protein [Escherichia coli]
group_21914	41.0507	18.4801	1	0.450177	Accessory	1.44226	0.0130435	WP_001562065	type VI secretion system protein TssL, short form [Escherichia coli]
group_21923	40.7685	17.2142	1	0.422243	Accessory	1.43234	0	WP_105290938	MULTISPECIES: hypothetical protein [Escherichia]
group_28414	40.6264	14.1726	0.991379	0.348852	Accessory	1.42735	0.0229885	WP_096937460	IS66 family insertion sequence element accessory protein TnpB [Escherichia coli]
ldrB_2	40.5741	19.0725	1	0.470067	Core	1.42551	0.0462963	NA	ldrB_2
spaO	40.4796	12.1214	1	0.299444	Accessory	1.42219	0	NA	spaO
group_7814	40.1995	17.3358	1	0.431243	Accessory	1.41235	0.0183727	WP_000882411	hypothetical protein [Escherichia coli]
orgA	40.1806	13.6789	0.997685	0.340437	Accessory	1.41168	0	NA	orgA
group_16066	40.045	31.4326	0.743243	0.784931	Accessory	1.40692	0.0045045	WP_073520899	hypothetical protein [Escherichia coli]
cas1	39.8719	19.3875	0.947883	0.486245	Accessory	1.40084	0.00868621	NA	cas1
group_9989	39.7714	14.0077	1	0.352205	Accessory	1.39731	0	WP_089637627	hypothetical protein [Escherichia coli]
group_28329	39.6986	13.1729	1	0.331823	Accessory	1.39475	0	CSW15063	Uncharacterised protein [Shigella sonnei]
rplL	39.6082	21.9235	0.994152	0.553509	Core	1.39158	0.00584795	NA	rplL
group_9982	39.3695	15.5727	1	0.395552	Accessory	1.38319	0.0240964	WP_000784280	hypothetical protein [Escherichia coli]
group_10397	39.1485	9.95947	1	0.254402	Accessory	1.37542	0	WP_097343640	hypothetical protein [Escherichia coli]
cas3	39.1483	14.0267	0.988836	0.358297	Accessory	1.37542	0.0287081	NA	cas3
group_1630	39.0675	15.5807	0.995781	0.398815	Accessory	1.37258	0	WP_000422899	hypothetical protein [Escherichia coli]
group_25397	39.0525	11.2198	1	0.287299	Accessory	1.37205	0	WP_001550529	MULTISPECIES: AraC family transcriptional regulator [Enterobacteriaceae]
